# Supplementary material for: Unraveling ADHD: genes, co-occurring traits, and developmental dynamics
Source: Life Sci Alliance. 2025 Feb 25;8(5):e202403029. doi: 10.26508/lsa.202403029 (PMC11861640; doi:10.26508/lsa.202403029)
Supplement: Supplementary file 1 [file LSA-2024-03029_TableS1.xlsx]

## Sheet: Table S1
Supplementary Table S1. Putatively causal ADHD genes identified in fetal and adult cortical tissue through two sample Mendelian Randomisation (2SMR)
outcome	exposure	method	nsnp	b	se	pval	snp	tissue	afc	afc_se	b_low	b_high	OR	OR_low	OR_up
ADHD || id:ieu-a-1183	PIDD1	Wald ratio	1	0.2962	0.0623	1.99e-06	rs10902222	fetal	0.2424	0.0381	0.1678	0.317	1.3447	1.1902	1.5193
ADHD || id:ieu-a-1183	ST3GAL3	Wald ratio	1	0.3087	0.0448	5.62e-12	rs7529895	fetal	-0.3214	0.0555	-0.4301	-0.2127	1.3616	1.2471	1.4866
ADHD || id:ieu-a-1183	PTPRF	Wald ratio	1	0.6467	0.0971	2.74e-11	rs3791040	fetal	-0.1483	0.0323	-0.2116	-0.085	1.9093	1.5784	2.3095
ADHD || id:ieu-a-1183	ST3GAL3	Wald ratio	1	-0.554	0.1028	7.14e-08	rs3011217	adult	0.143	0.0307	0.0828	0.2031	0.5747	0.4698	0.703
ADHD || id:ieu-a-1183	TIE1	Wald ratio	1	0.2805	0.0515	5.06e-08	rs2275180	adult	0.2681	0.0578	0.1547	0.3815	1.3238	1.1967	1.4643
