# Supplementary material for: Unraveling ADHD: genes, co-occurring traits, and developmental dynamics
Source: Life Sci Alliance. 2025 Feb 25;8(5):e202403029. doi: 10.26508/lsa.202403029 (PMC11861640; doi:10.26508/lsa.202403029)
Supplement: Supplementary file 2 [file LSA-2024-03029_TableS2.xlsx]

## Sheet: Table S2
Supplementary Table S2. ADHD-associated SNPs downloaded from GWAS.
ADHD-associated SNPs
rs9919558
rs993137
rs1906252
rs9401452
rs266058
rs2352974
rs28606370
rs1004787
rs6452785
rs12907546
rs7623659
rs4856605
rs951740
rs1381287
rs458806
rs12089815
rs2668733
rs11793831
rs13217619
rs2240329
rs2336895
rs11720703
rs55838312
rs4349886
rs10427255
rs1476535
rs2008514
rs6265
rs7675916
rs12970816
rs12902636
rs4702
rs6460944
rs72678859
rs6931604
rs9384679
rs9320747
rs7613360
rs4240671
rs2526384
rs12128707
rs4074442
rs7241572
rs13107325
rs2865303
rs6711254
rs1344293
rs72780741
rs3128341
rs12211582
rs4274014
rs12410155
rs34811474
rs12714592
rs11750999
rs79036893
rs11596214
rs1139897
rs17813294
rs13100903
rs56150095
rs2272168
rs7942417
rs6019535
rs571862
rs12740789
rs6918792
rs4298967
rs1486091
rs7201336
rs2624839
rs6019537
rs10787738
rs10001365
rs28888764
rs59724122
rs1899896
rs1046953
rs67981811
rs4448948
rs12660725
rs17137753
rs191242857
rs673253
rs7714281
rs34592089
rs4916724
rs4587178
rs17814604
rs2279829
rs62137124
rs1895617
rs176413
rs75415431
rs2025758
rs1933720
rs10733389
rs6002676
rs73079014
rs7528604
rs4628086
rs203620
rs1054442
rs2454205
rs12035012
rs7531118
rs7078430
rs3769983
rs9834970
rs6704768
rs3740422
rs332827
rs10953957
rs4946935
rs10914684
rs766406
rs2726033
rs1002202
rs1514174
rs4481150
rs12129573
rs6550835
rs4790874
rs6508220
rs13109980
rs34316
rs61104616
rs2067783
rs4233789
rs6588376
rs190891254
rs2378662
rs3754970
rs3001723
rs2239647
rs10149470
rs9321055
rs12658451
rs990747
rs2309812
rs4890356
rs34060248
rs7085104
rs1702294
rs2478286
rs7086061
rs7329873
rs56367474
rs1962047
rs34898652
rs7146202
rs3820277
rs75919030
rs62432597
rs7795873
rs12798877
rs3757757
rs1145123
rs8054299
rs2071407
rs79269403
rs61972815
rs1155641
rs30266
rs942353
rs62260755
rs9835892
rs10852456
rs9922607
rs4129585
rs34417222
rs4734170
rs1397808
rs2293445
rs10930040
rs6767258
rs828867
rs2416770
rs7188873
rs11079710
rs8096225
rs4888444
rs7633520
rs8083850
rs1264565
rs2029241
rs329621
rs61867293
rs6668048
rs17836155
rs4526443
rs10247014
rs13316065
rs10010325
rs7575189
rs72926932
rs57820851
rs11688767
rs304132
rs2268894
rs10028410
rs2162571
rs35398628
rs7830689
rs6831966
rs1921086
rs10883832
rs2726528
rs17411548
rs62266828
rs4659704
rs1164598
rs12914977
rs13174257
rs12690535
rs72819186
rs55942317
rs1385108
rs5758265
rs71395455
rs6882046
rs4852252
rs8043962
rs10970292
rs749694
rs56306491
rs9659624
rs10133551
rs11587399
rs55803020
rs4889891
rs2074646
rs1106761
rs6012558
rs7937974
rs10092649
rs13357015
rs12658032
rs56354901
rs9994140
rs6688826
rs12924902
rs973709
rs160631
rs12668848
rs2102949
rs11420276
rs112361411
rs7761172
rs56116382
rs7529364
rs5750830
rs13394795
rs72944387
rs12621166
rs11598856
rs1051861
rs1109480
rs2783130
rs10870287
rs3844072
rs209684
rs12375898
rs2485371
rs11664788
rs76887862
rs10070758
rs1462220
rs4731392
rs13231079
rs12631337
rs34305371
rs2650492
rs193628
rs9554664
rs2023553
rs10281483
rs13253386
rs2345667
rs10490091
rs10947675
rs4404022
rs141547796
rs79245415
rs55855024
rs10935779
rs8094435
rs61966940
rs6602388
rs6928545
rs12548892
rs7590388
rs6742483
rs371708617
rs9645945
rs1291824
rs13266116
rs12517546
rs4660749
rs56306056
rs7580488
rs12356045
rs9671376
rs1688569
rs35851551
rs10780264
rs1024975
rs6774721
rs2105029
rs2647995
rs7203132
rs10490159
rs61578424
rs67453060
rs359456
rs12347838
rs10837650
rs11047209
rs2640562
rs7405404
rs11693528
rs12958048
rs923040
rs1349265
rs3791101
rs66954617
rs6125597
rs7646954
rs4659805
rs10205354
rs3743963
rs2424244
rs34853150
rs76853196
rs9402093
rs1856416
rs1783832
rs1895266
rs1455480
rs1923217
rs2021722
rs140505938
rs2836921
rs176217
rs3008657
rs7649275
rs12481282
rs1358433
rs3095122
rs2923407
rs6551924
rs2535629
rs4906364
rs4687625
rs7640614
rs71351952
rs10184550
rs2652446
rs12776544
rs6474609
rs1021363
rs8084351
rs80318442
rs7094182
rs10215367
rs12751178
rs13341562
rs75477016
rs2782639
rs10189857
rs16895888
rs1022376
rs7426688
rs4818017
rs9517908
rs28681284
rs58097944
rs8090578
rs62098012
rs72833340
rs36061954
rs6897863
rs6697354
rs6819372
rs12508050
rs61991652
rs34983978
rs253376
rs2406374
rs4380187
rs7218436
rs2933213
rs113930428
rs17197978
rs6584649
rs3823036
rs4463213
rs7606277
rs12026245
rs6445538
rs1662904
rs148544378
rs4785187
rs17618144
rs67696533
rs10774625
rs7126080
rs2010921
rs12273435
rs1518367
rs2388334
rs1451488
rs12265655
rs12653396
rs3813498
rs4308464
rs6550809
rs34803973
rs4912332
rs28397663
rs60764613
rs4494563
rs4837631
rs7943721
rs7960282
rs76552497
rs79283501
rs34943930
rs1177762
rs1625579
rs778353
rs2514218
rs55661361
rs6071524
rs11210887
rs12411375
rs1427829
rs62236533
rs9812906
rs1847831
rs10140740
rs4714052
rs61960827
rs1949434
rs2017923
rs4741388
rs11192230
rs8039398
rs6539284
rs10189912
rs6436555
rs41293013
rs2208590
rs992936
rs35760956
rs1724679
rs60189085
rs12747808
rs72730718
rs17123808
rs1801915
rs8054556
rs62259939
rs7546297
rs7634976
rs8074498
rs2168733
rs75108536
rs12204714
rs4285945
rs2028269
rs2548532
rs4957528
rs6881515
rs2568952
rs11591402
rs9587024
rs17199964
rs7524140
rs11209838
rs4597364
rs2613765
rs1981621
rs368746845
rs7793448
rs7519251
rs7193263
rs13240464
rs17183814
rs7511800
rs74760947
rs6855246
rs9807529
rs11088189
rs1948897
rs631399
rs732381
rs79879286
rs11192193
rs59357103
rs8109639
rs6074798
rs13418451
rs6584032
rs11616731
rs11848254
rs143465123
rs3909281
rs3798869
rs562477
rs12535854
rs492929
rs4434184
rs8130309
rs4870492
rs574087
rs5757717
rs12898315
rs11191270
rs7808347
rs702222
rs166820
rs1145125
rs10875633
rs10282411
rs6740709
rs2713871
rs3828139
rs11210937
rs13101632
rs2908796
rs2285640
rs965943
rs72730918
rs12885221
rs281320
rs11125268
rs3795530
rs2901785
rs823099
rs12162221
rs9471935
rs7738395
rs74692183
rs34553878
rs10885480
rs901750
rs7947529
rs10119117
rs7680140
rs11570190
rs4391122
rs7071123
rs12712388
rs35225200
rs12704290
rs566237
rs4731365
rs4731366
rs13421971
rs1455344
rs6770622
rs62328980
rs4852784
rs4851300
rs11663156
rs11669624
rs12410444
rs226488
rs904592
rs62291402
rs312480
rs16855073
rs11801229
rs289848
rs8614
rs4132610
rs62216572
rs2796793
rs7923245
rs10148671
rs7708354
rs56225373
rs2701629
rs174393
rs10237329
rs17170827
rs11770163
rs152285
rs992493
rs13111795
rs7716818
rs10791097
rs35610290
rs12539177
rs147831713
rs3764002
rs79527984
rs329672
rs2248179
rs2450333
rs6789329
rs1812587
rs10514301
rs17589603
rs740605
rs7172979
rs9940753
rs17698580
rs7118422
rs1193232
rs147935091
rs4845556
rs7545279
rs34096939
rs199510
rs7144274
rs12914773
rs7167767
rs9936015
rs10506677
rs590414
rs238899
rs11176927
rs11166805
rs12966547
rs9636107
rs9922678
rs6047287
rs2693698
rs34215985
rs111294930
rs11777703
rs178203
rs722895
rs403133
rs111528598
rs7579670
rs7591506
rs13071190
rs2295499
rs113551349
rs4972559
rs7598185
rs12140293
rs35380240
rs62449380
rs34716506
rs1435428
rs4632195
rs5886709
rs9787523
rs10108980
rs2057884
rs796364
rs6844259
rs11123816
rs6780833
rs1391438
rs600806
rs12373168
rs1174546
rs56274896
rs78600318
rs73111240
rs7146265
rs2093623
rs2433050
rs4961741
rs12624433
rs1615350
rs2332700
rs36063234
rs295268
rs2735421
rs799444
rs1540293
rs2420551
rs17193922
rs145104523
rs7584946
rs11599236
rs10141157
rs1730054
rs12826178
rs75059851
rs16895971
rs28741121
rs55756441
rs41264285
rs10762005
rs10782363
rs531111
rs12194023
rs279846
rs12025137
rs223346
rs2263655
rs604290
rs13081671
rs13019832
rs729437
rs10496949
rs4785475
rs11657979
rs45582334
rs11027983
rs4760831
rs6973947
rs4342555
rs116229101
rs35346733
rs913264
rs3896224
rs6881733
rs11235
rs9921412
rs12435486
rs59243311
rs12297948
rs12967143
rs9882879
rs10789368
rs78648104
rs61874768
rs3735478
rs27461
rs6979232
rs10954428
rs297587
rs67374027
rs1267042
rs9677504
rs1589652
rs62253086
rs664366
rs6668586
rs6577362
rs2252714
rs2457192
rs8016504
rs210778
rs7562367
rs12757183
rs7581524
rs1448917
rs62080072
rs11872397
rs6013578
rs11631953
rs7192140
rs1333351
rs9574094
rs7744868
rs1174864
rs10813691
rs6476613
rs34756027
rs4757957
rs9649579
rs6841600
rs615551
rs35590005
rs2522831
rs11191499
rs12022895
rs1592757
rs4619651
rs7521492
rs880090
rs1806153
rs2103655
rs57159364
rs79360559
rs7969091
rs12898460
rs35928531
rs13023832
rs4916723
rs6035830
rs9375138
rs12772375
rs35608616
rs287879
rs7954291
rs10954160
rs12540357
rs6467482
rs62258388
rs56022653
rs13029770
rs71413877
rs1870676
rs2391769
rs9324380
rs12450712
rs10410601
rs5750853
rs56135409
rs9809849
rs9820753
rs796529
rs2421552
rs2367237
rs4954158
rs9898605
rs6506343
rs59816081
rs73104513
rs7917795
rs12892472
rs34260955
rs115690621
rs12579637
rs879901
rs11763008
rs4877285
rs158852
rs7696257
rs10464005
rs7914558
rs10043984
rs4647903
rs4244354
rs28669119
rs35774874
rs117956829
rs35999374
rs324017
rs4925114
rs2968503
rs4636654
rs7312919
rs4275659
rs67432087
rs3808093
rs12536800
rs12540206
rs6800583
rs73139272
rs2526388
rs12491707
rs262890
rs4636447
rs4683772
rs971681
rs77143891
rs2595239
rs11165471
rs505066
rs3790613
rs6507538
rs10514545
rs698015
rs11610148
rs7990995
rs73206137
rs71561806
rs4246167
rs61884449
rs210593
rs3801289
rs2074686
rs62479657
rs347981
rs10026213
rs6845079
rs12925872
rs4275621
rs10994359
rs9360557
rs6125656
rs247910
rs915057
rs3812984
rs80256351
rs571017
rs3791033
rs797267
rs56319043
rs2144782
rs10733789
rs214136
rs6446298
rs2014830
rs10187616
rs35300735
rs10858096
rs11082972
rs10411958
rs8025964
rs7184911
rs2143976
rs11622558
rs114181198
rs281323
rs4834978
rs139800775
rs1653771
rs277686
rs56920577
rs333078
rs9329342
rs17747622
rs373408008
rs7774403
rs10898240
rs11599313
rs1378559
rs9371601
rs6694545
rs832190
rs1484144
rs59979824
rs713240
rs8009147
rs10883451
rs146649743
rs4557790
rs2240919
rs4696103
rs2678210
rs2576835
rs10865035
rs12446238
rs62029752
rs28512462
rs8006700
rs2057121
rs7149827
rs1897784
rs7495737
rs9536410
rs7945853
rs4131791
rs11514810
rs1006737
rs10265001
rs6969410
rs17594665
rs16828074
rs77596024
rs7769568
rs10956838
rs4976976
rs3843954
rs778591
rs6770476
rs1972860
rs72739469
rs7640631
rs12488237
rs616523
rs2746025
rs34851357
rs34373763
rs2150544
rs704686
rs11019106
rs7969559
rs6074012
rs174592
rs12755914
rs281297
rs3749971
rs13223152
rs80170948
rs72960932
rs8028130
rs13332522
rs4479577
rs9660091
rs2316182
rs2275641
rs12245585
rs1106363
rs13279104
rs9645687
rs10994397
rs2098651
rs144158419
rs42694
rs212178
rs9969232
rs2842198
rs139868495
rs7044246
rs7079591
rs7993710
rs76160968
rs806219
rs1248853
rs2143103
rs11871693
rs13099267
rs6789372
rs10157166
rs780024
rs877596
rs10869060
rs848828
rs8321
rs11231640
rs2300861
rs11874716
rs12474906
rs77135925
rs35947542
rs28718037
rs1262476
rs10757416
rs1382270
rs14184
rs1369429
rs6750737
rs4786809
rs112284461
rs2241699
rs6035790
rs5937157
rs55648125
rs13361438
rs10954580
rs1473594
rs62176532
rs6829845
rs12592235
rs7684645
rs864643
rs7995215
rs7952220
rs2243517
rs28411770
rs349588
rs2189012
rs9503599
rs1233578
rs9482585
rs1580019
rs2271033
rs31768
rs13310815
rs62181012
rs72904748
rs6784162
rs73078367
rs73079004
rs6806912
rs7648568
rs12025777
rs12479238
rs34795510
rs13105581
rs227285
rs11804556
rs7522293
rs7140
rs9925415
rs2471738
rs8104771
rs73068339
rs2024594
rs4781499
rs2154556
rs4396807
rs5751191
rs140802584
rs17641673
rs11623992
rs61996704
rs12596294
rs1534599
rs67723420
rs7619544
rs7614520
rs2722033
rs6660370
rs12736932
rs72810657
rs117023465
rs112330399
rs1999292
rs10996825
rs57716333
rs10151354
rs17136317
rs9372355
rs10969963
rs12536030
rs12666502
rs2097641
rs13280521
rs35058211
rs56096694
rs10920885
rs11191580
rs11191454
rs7618871
rs10211550
rs10745841
rs7200826
rs12552
rs27419
rs395138
rs760648
rs1002656
rs2414718
rs61882743
rs116755193
rs142462188
rs1080500
rs9845457
rs62367473
rs34635
rs7707252
rs704061
rs12538843
rs325485
rs227378
rs9961367
rs4858241
rs7585730
rs1021938
rs58502974
rs7089973
rs76545266
rs4858253
rs325506
rs1229758
rs12190777
rs12196849
rs1699462
rs72845660
rs7794285
rs1473634
rs7038525
rs3802924
rs4760172
rs249979
rs2553498
rs1096223
rs6949760
rs17244416
rs6715073
rs77939846
rs1347344
rs1529675
rs13157057
rs770463
rs7548367
rs2782653
rs530373
rs112780312
rs9855298
rs150537577
rs2391734
rs4907986
rs12162090
rs310333
rs10515007
rs889169
rs17158413
rs4322667
rs72774059
rs2289328
rs3047819
rs6715945
rs2135160
rs56168640
rs1520625
rs1250101
rs10805238
rs4280439
rs759362
rs767012
rs6688223
rs55930348
rs35068223
rs1564879
rs12025326
rs5752764
rs3935190
rs16962850
rs1105916
rs2258689
rs72983727
rs16987303
rs6027740
rs11012787
rs61841113
rs72803194
rs9706217
rs6539398
rs326391
rs303948
rs35929923
rs142062162
rs7021145
rs1110320
rs11250991
rs4477405
rs10766470
rs7114842
rs11038716
rs7947391
rs12800944
rs2910032
rs7127487
rs10164055
rs607296
rs11682175
rs183882582
rs3958046
rs13072940
rs10491964
rs11658257
rs6471814
rs301799
rs1226412
rs1950829
rs2003490
rs11866581
rs12894153
rs62526783
rs79366331
rs10802742
rs12058508
rs2053079
rs603985
rs227283
rs3117006
rs6736411
rs933738
rs281324
rs3952787
rs1222063
rs1334561
rs6686722
rs145108385
rs7924036
rs1891273
rs1490182
rs9398803
rs4725065
rs3113281
rs2737343
rs13262595
rs833836
rs7295748
rs2966807
rs10043770
rs7724655
rs2891811
rs327508
rs11123965
rs2697325
rs7631394
rs2647249
rs1603705
rs72712511
rs11172
rs12069733
rs10779271
rs12477570
rs2419075
rs11126331
rs9818180
rs17338318
rs10804681
rs1425663
rs61491549
rs11669334
rs17354185
rs200508662
rs1918700
rs6443761
rs13064098
rs10922977
rs10179482
rs62155873
rs55803708
rs2047335
rs8126652
rs1787402
rs61857860
rs1474051
rs559602
rs9460342
rs3957165
rs4706314
rs1555487
rs114861240
rs77699638
rs2916648
rs11934532
rs36006427
rs4906349
rs852004
rs7004633
rs7785663
rs8066384
rs4730387
rs746839
rs2801578
rs4242470
rs11887562
rs188099135
rs13135092
rs12244388
rs11844846
rs11074258
rs71565398
rs1222064
rs11756438
rs6456379
rs6903716
rs10512248
rs7069887
rs11596241
rs162971
rs1050331
rs12698891
rs35499486
rs4549730
rs17748153
rs810681
rs55754731
rs146865992
rs1924399
rs255896
rs6977560
rs3757771
rs35825582
rs3106666
rs76582795
rs3749034
rs35747291
rs1840847
rs414976
rs141729694
rs13324482
rs854286
rs9424976
rs12927459
rs2285639
rs17002025
rs8058677
rs6772801
rs72808453
rs1419079
rs12735671
rs738352
rs2897579
rs7072826
rs7143268
rs17594561
rs7387647
rs35841922
rs77902252
rs1363103
rs62228096
rs200721207
rs12576775
rs10503253
rs2799573
rs4495234
rs4526442
rs4682973
rs1501361
rs2047568
rs34396552
rs4259397
rs74599180
rs803619
rs34320898
rs62123615
rs74773812
rs17182055
rs1007934
rs1117894
rs9788479
rs1435679
rs2506929
rs2339515
rs1920644
rs58543609
rs17662626
rs7968921
rs4766428
rs58235352
rs78337797
