# Supplementary material for: Unraveling ADHD: genes, co-occurring traits, and developmental dynamics
Source: Life Sci Alliance. 2025 Feb 25;8(5):e202403029. doi: 10.26508/lsa.202403029 (PMC11861640; doi:10.26508/lsa.202403029)
Supplement: Supplementary file 3 [file LSA-2024-03029_TableS3.xlsx]

## Sheet: Table S3
Supplementary Table S3. ADHD-associated SNPs (S2) and those in linkage disequilibrium (LD).
chromq	posq	rsidq	chromt	post	rsidt	corr	dprime
		rs9994140			rs9994140	1	1
4	28097291	rs9994140	4	28097387	rs10028553	0.997593	1
4	28097291	rs9994140	4	28092488	rs28421099	0.963904	1
4	28097291	rs9994140	4	28095308	rs10032559	0.963904	1
4	28097291	rs9994140	4	28095494	rs11942626	0.963904	1
4	28097291	rs9994140	4	28095581	rs11947024	0.963904	1
4	28097291	rs9994140	4	28095691	rs11943631	0.963904	1
4	28097291	rs9994140	4	28095865	rs71187871	0.963904	1
4	28097291	rs9994140	4	28096075	rs1527334	0.963904	1
4	28097291	rs9994140	4	28096120	rs1527333	0.963904	1
4	28097291	rs9994140	4	28096358	rs1405673	0.963904	1
4	28097291	rs9994140	4	28096364	rs1405672	0.963904	1
4	28097291	rs9994140	4	28096513	rs1405671	0.963904	1
4	28097291	rs9994140	4	28096694	rs1830215	0.963904	1
4	28097291	rs9994140	4	28096183	rs61794360	0.961503	1
4	28097291	rs9994140	4	28094671	rs34712580	0.95645	0.984904
		rs9969232			rs9969232	1	1
		rs9961367			rs9961367	1	1
		rs9940753			rs9940753	1	1
16	5833777	rs9940753	16	5833800	rs9940764	0.997547	1
16	5833777	rs9940753	16	5833800	rs9940764	0.997547	1
16	5833777	rs9940753	16	5834418	rs28820714	0.997547	1
16	5833777	rs9940753	16	5833067	rs10852665	0.997542	1
16	5833777	rs9940753	16	5833067	rs10852665	0.997542	1
16	5833777	rs9940753	16	5833174	rs36083606	0.997542	1
16	5833777	rs9940753	16	5833174	rs36083606	0.997542	1
16	5833777	rs9940753	16	5833387	rs9939026	0.997542	1
16	5833777	rs9940753	16	5833387	rs9939026	0.997542	1
16	5833777	rs9940753	16	5833424	rs9931288	0.997542	1
16	5833777	rs9940753	16	5833424	rs9931288	0.997542	1
16	5833777	rs9940753	16	5833521	rs9938496	0.997542	1
16	5833777	rs9940753	16	5833521	rs9938496	0.997542	1
16	5833777	rs9940753	16	5833525	rs9931383	0.997542	1
16	5833777	rs9940753	16	5833525	rs9931383	0.997542	1
16	5833777	rs9940753	16	5834236	rs112257642	0.995106	1
16	5833777	rs9940753	16	5834270	rs72633296	0.995106	1
16	5833777	rs9940753	16	5834275	rs112194892	0.995106	1
16	5833777	rs9940753	16	5834499	rs57606741	0.995106	1
16	5833777	rs9940753	16	5834819	rs11860120	0.995106	1
16	5833777	rs9940753	16	5834414	rs59518606	0.995085	1
16	5833777	rs9940753	16	5832893	rs10852664	0.995083	0.995083
16	5833777	rs9940753	16	5832893	rs10852664	0.995083	0.995083
16	5833777	rs9940753	16	5833980	rs11076965	0.995083	0.995083
16	5833777	rs9940753	16	5833980	rs11076965	0.995083	0.995083
16	5833777	rs9940753	16	5834812	rs34890332	0.992675	1
16	5833777	rs9940753	16	5832445	rs13380566	0.992636	0.995076
16	5833777	rs9940753	16	5832445	rs13380566	0.992636	0.995076
16	5833777	rs9940753	16	5833983	rs11076966	0.992636	0.995076
16	5833777	rs9940753	16	5833983	rs11076966	0.992636	0.995076
16	5833777	rs9940753	16	5834430	rs112215879	0.992636	0.995076
16	5833777	rs9940753	16	5834870	rs28521723	0.9902	0.99507
16	5833777	rs9940753	16	5835172	rs11076968	0.9902	0.99507
16	5833777	rs9940753	16	5836499	rs9927324	0.9902	0.99507
16	5833777	rs9940753	16	5834005	rs11076967	0.990172	1
16	5833777	rs9940753	16	5834005	rs11076967	0.990172	1
16	5833777	rs9940753	16	5829565	rs7186294	0.990169	1
16	5833777	rs9940753	16	5829565	rs7186294	0.990169	1
16	5833777	rs9940753	16	5829565	rs7186294	0.990169	1
16	5833777	rs9940753	16	5832287	rs11861976	0.990167	0.990167
16	5833777	rs9940753	16	5832287	rs11861976	0.990167	0.990167
16	5833777	rs9940753	16	5836666	rs9929536	0.990157	0.995048
16	5833777	rs9940753	16	5832336	rs67771676	0.987698	0.990132
16	5833777	rs9940753	16	5832336	rs67771676	0.987698	0.990132
16	5833777	rs9940753	16	5835437	rs11076969	0.961803	0.994986
16	5833777	rs9940753	16	5834602	rs55873565	0.953402	1
16	5833777	rs9940753	16	5831290	rs726240	0.953286	0.994769
16	5833777	rs9940753	16	5831290	rs726240	0.953286	0.994769
16	5833777	rs9940753	16	5831290	rs726240	0.953286	0.994769
16	5833777	rs9940753	16	5832093	rs2342733	0.950734	0.989577
16	5833777	rs9940753	16	5832093	rs2342733	0.950734	0.989577
16	5833777	rs9940753	16	5834287	rs113868960	0.950734	0.989577
16	5833777	rs9940753	16	5830043	rs1898226	0.948506	1
16	5833777	rs9940753	16	5830043	rs1898226	0.948506	1
16	5833777	rs9940753	16	5830043	rs1898226	0.948506	1
16	5833777	rs9940753	16	5830111	rs11644030	0.948506	1
16	5833777	rs9940753	16	5830111	rs11644030	0.948506	1
16	5833777	rs9940753	16	5830111	rs11644030	0.948506	1
16	5833777	rs9940753	16	5829714	rs7202393	0.948377	0.994729
16	5833777	rs9940753	16	5829714	rs7202393	0.948377	0.994729
16	5833777	rs9940753	16	5829714	rs7202393	0.948377	0.994729
16	5833777	rs9940753	16	5829774	rs7186704	0.945923	0.994709
16	5833777	rs9940753	16	5829774	rs7186704	0.945923	0.994709
16	5833777	rs9940753	16	5829774	rs7186704	0.945923	0.994709
16	5833777	rs9940753	16	5829792	rs7204002	0.945923	0.994709
16	5833777	rs9940753	16	5829792	rs7204002	0.945923	0.994709
16	5833777	rs9940753	16	5829792	rs7204002	0.945923	0.994709
16	5833777	rs9940753	16	5830254	rs11640265	0.945923	0.994709
16	5833777	rs9940753	16	5830254	rs11640265	0.945923	0.994709
16	5833777	rs9940753	16	5830254	rs11640265	0.945923	0.994709
16	5833777	rs9940753	16	5830607	rs7187204	0.945923	0.994709
16	5833777	rs9940753	16	5830607	rs7187204	0.945923	0.994709
16	5833777	rs9940753	16	5830607	rs7187204	0.945923	0.994709
16	5833777	rs9940753	16	5830741	rs7192968	0.945923	0.994709
16	5833777	rs9940753	16	5830741	rs7192968	0.945923	0.994709
16	5833777	rs9940753	16	5830741	rs7192968	0.945923	0.994709
16	5833777	rs9940753	16	5830752	rs7187434	0.945923	0.994709
16	5833777	rs9940753	16	5830752	rs7187434	0.945923	0.994709
16	5833777	rs9940753	16	5830752	rs7187434	0.945923	0.994709
16	5833777	rs9940753	16	5835840	rs11861310	0.945667	0.97931
16	5833777	rs9940753	16	5835857	rs12597118	0.945667	0.97931
16	5833777	rs9940753	16	5830632	rs7187217	0.943611	1
16	5833777	rs9940753	16	5830632	rs7187217	0.943611	1
16	5833777	rs9940753	16	5830632	rs7187217	0.943611	1
16	5833777	rs9940753	16	5831029	rs726239	0.943611	1
16	5833777	rs9940753	16	5831029	rs726239	0.943611	1
16	5833777	rs9940753	16	5831029	rs726239	0.943611	1
16	5833777	rs9940753	16	5829550	rs7199564	0.943352	0.989459
16	5833777	rs9940753	16	5829550	rs7199564	0.943352	0.989459
16	5833777	rs9940753	16	5829550	rs7199564	0.943352	0.989459
16	5833777	rs9940753	16	5830606	rs7187203	0.943352	0.989459
16	5833777	rs9940753	16	5830606	rs7187203	0.943352	0.989459
16	5833777	rs9940753	16	5830606	rs7187203	0.943352	0.989459
16	5833777	rs9940753	16	5829022	rs4302033	0.941015	0.994669
16	5833777	rs9940753	16	5829022	rs4302033	0.941015	0.994669
16	5833777	rs9940753	16	5829022	rs4302033	0.941015	0.994669
16	5833777	rs9940753	16	5829095	rs2342732	0.941015	0.994669
16	5833777	rs9940753	16	5829095	rs2342732	0.941015	0.994669
16	5833777	rs9940753	16	5829095	rs2342732	0.941015	0.994669
16	5833777	rs9940753	16	5829439	rs7198618	0.940892	0.989419
16	5833777	rs9940753	16	5829439	rs7198618	0.940892	0.989419
16	5833777	rs9940753	16	5829439	rs7198618	0.940892	0.989419
16	5833777	rs9940753	16	5828900	rs4589556	0.938562	0.994648
16	5833777	rs9940753	16	5828900	rs4589556	0.938562	0.994648
16	5833777	rs9940753	16	5828900	rs4589556	0.938562	0.994648
16	5833777	rs9940753	16	5829190	rs4597332	0.93586	0.984128
16	5833777	rs9940753	16	5829190	rs4597332	0.93586	0.984128
16	5833777	rs9940753	16	5829190	rs4597332	0.93586	0.984128
16	5833777	rs9940753	16	5829195	rs4513101	0.93586	0.984128
16	5833777	rs9940753	16	5829195	rs4513101	0.93586	0.984128
16	5833777	rs9940753	16	5829195	rs4513101	0.93586	0.984128
16	5833777	rs9940753	16	5829203	rs13332522	0.93586	0.984128
16	5833777	rs9940753	16	5829203	rs13332522	0.93586	0.984128
16	5827014	rs9936015	16	5825578	rs9923553	1	1
16	5827014	rs9936015	16	5825578	rs9923553	1	1
		rs9936015			rs9936015	1	1
16	5827014	rs9936015	16	5823676	rs11648113	0.997537	1
16	5827014	rs9936015	16	5827158	rs9926811	0.997537	1
16	5827014	rs9936015	16	5827158	rs9926811	0.997537	1
16	5827014	rs9936015	16	5825964	rs13335882	0.992596	1
16	5827014	rs9936015	16	5825964	rs13335882	0.992596	1
16	5827014	rs9936015	16	5829565	rs7186294	0.98516	0.990049
16	5827014	rs9936015	16	5829565	rs7186294	0.98516	0.990049
16	5827014	rs9936015	16	5829565	rs7186294	0.98516	0.990049
16	5827014	rs9936015	16	5828747	rs9926259	0.977758	0.980177
16	5827014	rs9936015	16	5828747	rs9926259	0.977758	0.980177
16	5827014	rs9936015	16	5824495	rs1436394	0.955542	0.994764
16	5827014	rs9936015	16	5824495	rs1436394	0.955542	0.994764
16	5827014	rs9936015	16	5829714	rs7202393	0.953075	0.994744
16	5827014	rs9936015	16	5829714	rs7202393	0.953075	0.994744
16	5827014	rs9936015	16	5829714	rs7202393	0.953075	0.994744
16	5827014	rs9936015	16	5830632	rs7187217	0.948272	1
16	5827014	rs9936015	16	5830632	rs7187217	0.948272	1
16	5827014	rs9936015	16	5830632	rs7187217	0.948272	1
16	5827014	rs9936015	16	5831029	rs726239	0.948272	1
16	5827014	rs9936015	16	5831029	rs726239	0.948272	1
16	5827014	rs9936015	16	5831029	rs726239	0.948272	1
16	5827014	rs9936015	16	5823993	rs9927334	0.948272	1
16	5827014	rs9936015	16	5824028	rs9927934	0.948143	0.994704
16	5827014	rs9936015	16	5831290	rs726240	0.947961	0.984351
16	5827014	rs9936015	16	5831290	rs726240	0.947961	0.984351
16	5827014	rs9936015	16	5831290	rs726240	0.947961	0.984351
16	5827014	rs9936015	16	5828900	rs4589556	0.943212	0.994663
16	5827014	rs9936015	16	5828900	rs4589556	0.943212	0.994663
16	5827014	rs9936015	16	5828900	rs4589556	0.943212	0.994663
16	5827014	rs9936015	16	5830043	rs1898226	0.943095	0.989408
16	5827014	rs9936015	16	5830043	rs1898226	0.943095	0.989408
16	5827014	rs9936015	16	5830043	rs1898226	0.943095	0.989408
16	5827014	rs9936015	16	5830111	rs11644030	0.943095	0.989408
16	5827014	rs9936015	16	5830111	rs11644030	0.943095	0.989408
16	5827014	rs9936015	16	5830111	rs11644030	0.943095	0.989408
16	5827014	rs9936015	16	5824643	rs2342731	0.943095	0.989408
16	5827014	rs9936015	16	5824643	rs2342731	0.943095	0.989408
16	5827014	rs9936015	16	5829022	rs4302033	0.940623	0.989367
16	5827014	rs9936015	16	5829022	rs4302033	0.940623	0.989367
16	5827014	rs9936015	16	5829022	rs4302033	0.940623	0.989367
16	5827014	rs9936015	16	5829095	rs2342732	0.940623	0.989367
16	5827014	rs9936015	16	5829095	rs2342732	0.940623	0.989367
16	5827014	rs9936015	16	5829095	rs2342732	0.940623	0.989367
16	5827014	rs9936015	16	5828683	rs13332613	0.940623	0.989367
16	5827014	rs9936015	16	5828683	rs13332613	0.940623	0.989367
16	5827014	rs9936015	16	5828739	rs13332618	0.940623	0.989367
16	5827014	rs9936015	16	5828739	rs13332618	0.940623	0.989367
16	5827014	rs9936015	16	5829439	rs7198618	0.940525	0.984172
16	5827014	rs9936015	16	5829439	rs7198618	0.940525	0.984172
16	5827014	rs9936015	16	5829439	rs7198618	0.940525	0.984172
16	5827014	rs9936015	16	5829774	rs7186704	0.940525	0.984172
16	5827014	rs9936015	16	5829774	rs7186704	0.940525	0.984172
16	5827014	rs9936015	16	5829774	rs7186704	0.940525	0.984172
16	5827014	rs9936015	16	5829792	rs7204002	0.940525	0.984172
16	5827014	rs9936015	16	5829792	rs7204002	0.940525	0.984172
16	5827014	rs9936015	16	5829792	rs7204002	0.940525	0.984172
16	5827014	rs9936015	16	5830254	rs11640265	0.940525	0.984172
16	5827014	rs9936015	16	5830254	rs11640265	0.940525	0.984172
16	5827014	rs9936015	16	5830254	rs11640265	0.940525	0.984172
16	5827014	rs9936015	16	5830607	rs7187204	0.940525	0.984172
16	5827014	rs9936015	16	5830607	rs7187204	0.940525	0.984172
16	5827014	rs9936015	16	5830607	rs7187204	0.940525	0.984172
16	5827014	rs9936015	16	5830741	rs7192968	0.940525	0.984172
16	5827014	rs9936015	16	5830741	rs7192968	0.940525	0.984172
16	5827014	rs9936015	16	5830741	rs7192968	0.940525	0.984172
16	5827014	rs9936015	16	5830752	rs7187434	0.940525	0.984172
16	5827014	rs9936015	16	5830752	rs7187434	0.940525	0.984172
16	5827014	rs9936015	16	5830752	rs7187434	0.940525	0.984172
16	5827014	rs9936015	16	5829550	rs7199564	0.937968	0.978976
16	5827014	rs9936015	16	5829550	rs7199564	0.937968	0.978976
16	5827014	rs9936015	16	5829550	rs7199564	0.937968	0.978976
16	5827014	rs9936015	16	5830606	rs7187203	0.937968	0.978976
16	5827014	rs9936015	16	5830606	rs7187203	0.937968	0.978976
16	5827014	rs9936015	16	5830606	rs7187203	0.937968	0.978976
16	5827014	rs9936015	16	5829190	rs4597332	0.935483	0.978896
16	5827014	rs9936015	16	5829190	rs4597332	0.935483	0.978896
16	5827014	rs9936015	16	5829190	rs4597332	0.935483	0.978896
16	5827014	rs9936015	16	5829195	rs4513101	0.935483	0.978896
16	5827014	rs9936015	16	5829195	rs4513101	0.935483	0.978896
16	5827014	rs9936015	16	5829195	rs4513101	0.935483	0.978896
16	5827014	rs9936015	16	5829203	rs13332522	0.935483	0.978896
16	5827014	rs9936015	16	5829203	rs13332522	0.935483	0.978896
3	85499034	rs993137	3	85494418	rs4856572	1	1
3	85499034	rs993137	3	85496757	rs2033526	1	1
3	85499034	rs993137	3	85499332	rs993136	1	1
3	85499034	rs993137	3	85500388	rs6762695	1	1
3	85499034	rs993137	3	85502590	rs993716	1	1
3	85499034	rs993137	3	85503998	rs145394945	1	1
		rs993137			rs993137	1	1
3	85499034	rs993137	3	85497806	rs11922956	0.997893	1
3	85499034	rs993137	3	85501728	rs1433715	0.989495	0.995763
3	85499034	rs993137	3	85498226	rs12486239	0.974866	1
3	85499034	rs993137	3	85498708	rs34854728	-0.959054	-1
		rs992936			rs992936	1	1
21	18417021	rs992936	21	18418183	rs4818313	0.974328	1
21	18417021	rs992936	21	18418912	rs56300209	0.974328	1
21	18417021	rs992936	21	18419507	rs4818314	0.972385	1
21	18417021	rs992936	21	18421349	rs2824191	0.972385	1
21	18417021	rs992936	21	18421553	rs4818316	0.972385	1
21	18417021	rs992936	21	18421888	rs2824193	0.972385	1
21	18417021	rs992936	21	18417975	rs2824182	0.964656	1
21	18417021	rs992936	21	18420838	rs987981	0.962734	1
21	18417021	rs992936	21	18420871	rs2824190	0.962734	1
21	18417021	rs992936	21	18421796	rs2824192	0.962734	1
21	18417021	rs992936	21	18419578	rs4818315	0.948303	1
21	18417021	rs992936	21	18419578	rs4818315	0.948303	1
21	18417021	rs992936	21	18420937	rs987982	0.942108	0.959235
16	72007398	rs9925415	16	72007570	rs9927573	1	1
16	72007398	rs9925415	16	72007848	rs7203420	1	1
		rs9925415			rs9925415	1	1
4	106180263	rs992493	4	106185248	rs56318201	1	1
4	106180263	rs992493	4	106185248	rs56318201	1	1
		rs992493			rs992493	1	1
		rs9922678			rs9922678	1	1
16	9946318	rs9922678	16	9942376	rs4327046	0.997721	1
16	9946318	rs9922678	16	9943431	rs9934477	0.968922	1
16	9946318	rs9922678	16	9943994	rs8054791	0.968922	1
16	9946318	rs9922678	16	9948633	rs9933832	0.966765	1
16	9946318	rs9922678	16	9943106	rs8047364	0.966574	0.995351
16	9946318	rs9922678	16	9947580	rs8063193	0.964412	0.995344
16	9946318	rs9922678	16	9949426	rs67346571	0.960111	0.995331
16	9946318	rs9922678	16	9942995	rs9934669	0.937122	0.962867
16	9946318	rs9922678	16	9945918	rs41356645	0.918725	1
		rs9922607			rs9922607	1	1
16	17570219	rs9922607	16	17566550	rs202048725	0.972803	0.993774
16	17570219	rs9922607	16	17567126	rs58231213	0.970032	0.975867
16	17570219	rs9922607	16	17575064	rs12923427	0.950314	0.981692
16	17570219	rs9922607	16	17572673	rs4781977	0.947545	0.981669
16	71988105	rs9921412	16	71987815	rs9889011	1	1
16	71988105	rs9921412	16	71987850	rs9888748	1	1
		rs9921412			rs9921412	1	1
16	71988105	rs9921412	16	71989412	rs62053803	0.997481	1
16	71988105	rs9921412	16	71986468	rs73574439	0.997475	1
16	71988105	rs9921412	16	71986490	rs144995035	0.997475	1
16	71988105	rs9921412	16	71986763	rs11648353	0.997475	1
16	71988105	rs9921412	16	71986945	rs7204708	0.997475	1
16	71988105	rs9921412	16	71987298	rs199518982	0.997475	1
16	71988105	rs9921412	16	71988504	rs11075911	0.997475	1
16	71988105	rs9921412	16	71986544	rs12930744	0.99495	1
16	71988105	rs9921412	16	71987451	rs12935795	0.994949	0.994949
16	71988105	rs9921412	16	71990423	rs8054175	0.982413	0.989857
16	71988105	rs9921412	16	71990572	rs8054403	0.982413	0.989857
16	71988105	rs9921412	16	71990650	rs8054111	0.982413	0.989857
11	112877408	rs9919558	11	112874602	rs7127712	1	1
11	112877408	rs9919558	11	112874644	rs7127930	1	1
11	112877408	rs9919558	11	112875767	rs10750019	1	1
11	112877408	rs9919558	11	112876885	rs1940697	1	1
11	112877408	rs9919558	11	112877407	rs9919557	1	1
11	112877408	rs9919558	11	112878253	rs7118907	1	1
11	112877408	rs9919558	11	112878546	rs6589354	1	1
11	112877408	rs9919558	11	112879455	rs4589334	1	1
11	112877408	rs9919558	11	112880731	rs4294596	1	1
11	112877408	rs9919558	11	112882060	rs7928129	1	1
		rs9919558			rs9919558	1	1
11	112877408	rs9919558	11	112877303	rs9919670	0.99798	1
11	112877408	rs9919558	11	112881905	rs7942857	0.997979	1
11	112877408	rs9919558	11	112882178	rs7943198	0.997979	1
11	112877408	rs9919558	11	112875544	rs35826341	0.989744	1
11	112877408	rs9919558	11	112880751	rs5794836	0.981801	0.983788
8	93172999	rs990747	8	93168268	rs35622744	1	1
8	93172999	rs990747	8	93170664	rs7009009	1	1
8	93172999	rs990747	8	93170891	rs7013145	1	1
8	93172999	rs990747	8	93171672	rs10109190	1	1
8	93172999	rs990747	8	93172235	rs1484560	1	1
8	93172999	rs990747	8	93176855	rs7016890	1	1
		rs990747			rs990747	1	1
8	93172999	rs990747	8	93171182	rs10605486	0.997207	1
8	93172999	rs990747	8	93173404	rs990746	0.997207	1
8	93172999	rs990747	8	93173940	rs7015301	0.997207	1
8	93172999	rs990747	8	93175043	rs6981723	0.997207	1
8	93172999	rs990747	8	93176969	rs7013011	0.997207	1
8	93172999	rs990747	8	93177589	rs10632226	0.994414	0.994414
8	93172999	rs990747	8	93176866	rs535884917	0.991694	1
8	93172999	rs990747	8	93177708	rs7825157	0.991638	0.994407
8	93172999	rs990747	8	93177862	rs34118512	0.90805	0.994158
		rs9898605			rs9898605	1	1
17	65124552	rs9898605	17	65122803	rs539176698	0.953645	0.990226
17	65124552	rs9898605	17	65122803	rs539176698	0.953645	0.990226
17	65124552	rs9898605	17	65122803	rs536621223	0.953645	0.990226
3	36844070	rs9882879	3	36843148	rs931913	1	1
		rs9882879			rs9882879	1	1
3	36844070	rs9882879	3	36844521	rs4678552	0.997813	1
3	36844070	rs9882879	3	36848315	rs9876421	0.995634	1
3	139707850	rs9855298	3	139702874	rs13080287	1	1
3	139707850	rs9855298	3	139703394	rs34903090	1	1
3	139707850	rs9855298	3	139703460	rs9866483	1	1
3	139707850	rs9855298	3	139704004	rs1157880	1	1
3	139707850	rs9855298	3	139704079	rs2012512	1	1
3	139707850	rs9855298	3	139704376	rs2012477	1	1
3	139707850	rs9855298	3	139704809	rs9852676	1	1
3	139707850	rs9855298	3	139705079	rs7621988	1	1
3	139707850	rs9855298	3	139705326	rs7632475	1	1
3	139707850	rs9855298	3	139705780	rs6766139	1	1
3	139707850	rs9855298	3	139706024	rs6766209	1	1
3	139707850	rs9855298	3	139706131	rs6766312	1	1
3	139707850	rs9855298	3	139706398	rs9845526	1	1
3	139707850	rs9855298	3	139706561	rs9828110	1	1
3	139707850	rs9855298	3	139706830	rs6769344	1	1
3	139707850	rs9855298	3	139707185	rs11391739	1	1
3	139707850	rs9855298	3	139707601	rs9833439	1	1
3	139707850	rs9855298	3	139708330	rs9818660	1	1
3	139707850	rs9855298	3	139708419	rs9856121	1	1
		rs9855298			rs9855298	1	1
3	139707850	rs9855298	3	139705872	rs11422011	0.989939	0.991933
3	139707850	rs9855298	3	139711357	rs9834731	0.916154	1
3	139707850	rs9855298	3	139712262	rs6768805	0.912372	1
3	139707850	rs9855298	3	139712730	rs9840271	0.912372	1
3	135914475	rs9845457	3	135914714	rs9845788	1	1
		rs9845457			rs9845457	1	1
3	94206939	rs9835892	3	94205892	rs34008335	1	1
3	94206939	rs9835892	3	94205913	rs35783412	1	1
3	94206939	rs9835892	3	94205950	rs472026	1	1
3	94206939	rs9835892	3	94206120	rs495044	1	1
3	94206939	rs9835892	3	94206233	rs499348	1	1
3	94206939	rs9835892	3	94206453	rs497977	1	1
3	94206939	rs9835892	3	94206568	rs498902	1	1
3	94206939	rs9835892	3	94206678	rs499845	1	1
3	94206939	rs9835892	3	94206893	rs501736	1	1
3	94206939	rs9835892	3	94206934	rs502484	1	1
3	94206939	rs9835892	3	94207014	rs1492009	1	1
3	94206939	rs9835892	3	94207552	rs11373262	1	1
3	94206939	rs9835892	3	94207720	rs574850	1	1
3	94206939	rs9835892	3	94207794	rs10710991	1	1
3	94206939	rs9835892	3	94207801	rs11358995	1	1
3	94206939	rs9835892	3	94208066	rs571949	1	1
3	94206939	rs9835892	3	94208103	rs571837	1	1
3	94206939	rs9835892	3	94208106	rs571833	1	1
3	94206939	rs9835892	3	94208354	rs548064	1	1
3	94206939	rs9835892	3	94208800	rs561209	1	1
3	94206939	rs9835892	3	94209133	rs540867	1	1
3	94206939	rs9835892	3	94209641	rs479882	1	1
3	94206939	rs9835892	3	94209769	rs480907	1	1
3	94206939	rs9835892	3	94210195	rs4116	1	1
3	94206939	rs9835892	3	94210295	rs5850945	1	1
3	94206939	rs9835892	3	94210332	rs507680	1	1
3	94206939	rs9835892	3	94210437	rs508575	1	1
3	94206939	rs9835892	3	94210728	rs483921	1	1
3	94206939	rs9835892	3	94210738	rs483898	1	1
3	94206939	rs9835892	3	94211085	rs535230	1	1
3	94206939	rs9835892	3	94211129	rs480173	1	1
3	94206939	rs9835892	3	94211131	rs480171	1	1
3	94206939	rs9835892	3	94211572	rs12696211	1	1
3	94206939	rs9835892	3	94211809	rs9866100	1	1
3	94206939	rs9835892	3	94211853	rs9847703	1	1
3	94206939	rs9835892	3	94211863	rs9869892	1	1
3	94206939	rs9835892	3	94211881	rs9869898	1	1
		rs9835892			rs9835892	1	1
3	94206939	rs9835892	3	94206766	rs500770	0.997941	1
3	94206939	rs9835892	3	94207505	rs577311	0.997941	1
3	94206939	rs9835892	3	94209612	rs479147	0.997941	1
3	94206939	rs9835892	3	94211354	rs567690	0.997941	1
3	94206939	rs9835892	3	94211378	rs538035	0.997941	1
3	94206939	rs9835892	3	94206313	rs496227	0.993841	1
3	94206939	rs9835892	3	94206031	rs522161	0.9918	1
3	94206939	rs9835892	3	94210780	rs511425	0.9918	1
3	94206939	rs9835892	3	94207026	rs1688341	0.989764	1
3	94206939	rs9835892	3	94207181	rs525407	0.989764	1
3	94206939	rs9835892	3	94209652	rs571749081	0.969363	1
3	94206939	rs9835892	3	94209145	rs575308968	0.961286	1
3	94206939	rs9835892	3	94205767	rs580585	0.949556	0.987224
		rs9834970			rs9834970	1	1
		rs9820753			rs9820753	1	1
3	128446191	rs9820753	3	128447973	rs7649219	0.993431	0.993431
3	128446191	rs9820753	3	128449102	rs13069786	0.993431	0.993431
3	128446191	rs9820753	3	128449158	rs13089893	0.993431	0.993431
3	128446191	rs9820753	3	128441689	rs9842941	0.986863	0.986863
3	128446191	rs9820753	3	128442020	rs9847178	0.986863	0.986863
3	128446191	rs9820753	3	128451142	rs6773796	0.955838	0.993334
3	137106309	rs9818180	3	137101640	rs10575468	1	1
3	137106309	rs9818180	3	137102022	rs9850924	1	1
3	137106309	rs9818180	3	137102808	rs9852447	1	1
3	137106309	rs9818180	3	137102973	rs9818388	1	1
3	137106309	rs9818180	3	137103695	rs9857341	1	1
		rs9818180			rs9818180	1	1
3	137106309	rs9818180	3	137108308	rs5852877	0.998011	1
3	137106309	rs9818180	3	137108481	rs1382269	0.998011	1
3	137106309	rs9818180	3	137110474	rs9839713	0.998011	1
		rs9812906			rs9812906	1	1
3	17525504	rs9812906	3	17527550	rs9843225	0.981859	0.991832
3	17525504	rs9812906	3	17521748	rs35863421	0.954758	1
3	17525504	rs9812906	3	17526823	rs10663489	0.948617	0.991579
		rs9809849			rs9809849	1	1
3	3726155	rs9809849	3	3726783	rs1485273	0.983569	0.983569
3	3726155	rs9809849	3	3728537	rs9879228	0.981664	0.995843
3	3726155	rs9809849	3	3730407	rs4258951	0.938999	0.986917
3	3726155	rs9809849	3	3729310	rs9812968	0.93045	0.969783
		rs9807529			rs9807529	1	1
18	50944900	rs9807529	18	50949401	rs13381096	0.973481	1
14	36755982	rs9788479	14	36754890	rs4900716	1	1
14	36755982	rs9788479	14	36754990	rs4900717	1	1
14	36755982	rs9788479	14	36755734	rs3909615	1	1
14	36755982	rs9788479	14	36756383	rs4898561	1	1
		rs9788479			rs9788479	1	1
14	36755982	rs9788479	14	36758879	rs4900732	0.931846	1
14	36755982	rs9788479	14	36758957	rs4900733	0.931846	1
14	36755982	rs9788479	14	36759235	rs10665554	0.931846	1
14	36755982	rs9788479	14	36760176	rs11844502	0.931846	1
14	36755982	rs9788479	14	36751141	rs7142956	0.916198	1
14	36755982	rs9788479	14	36752543	rs6571742	0.916198	1
14	36755982	rs9788479	14	36758833	rs4898563	0.916146	0.983152
14	36755982	rs9788479	14	36758007	rs11369956	0.908298	1
14	36755982	rs9788479	14	36758009	rs34799050	0.908298	1
		rs9787523			rs9787523	1	1
10	56639939	rs973709	10	56636010	rs1584907	1	1
		rs973709			rs973709	1	1
10	56639939	rs973709	10	56643449	rs4935567	0.960259	1
10	56639939	rs973709	10	56644059	rs6481124	0.958301	1
10	56639939	rs973709	10	56644477	rs146523932	0.956202	0.995776
14	30074686	rs971681	14	30070069	rs11339273	1	1
14	30074686	rs971681	14	30070658	rs3783300	1	1
14	30074686	rs971681	14	30071447	rs875678	1	1
14	30074686	rs971681	14	30071737	rs2333604	1	1
14	30074686	rs971681	14	30072095	rs1108731	1	1
		rs971681			rs971681	1	1
14	30074686	rs971681	14	30072381	rs1108732	0.99793	1
14	30074686	rs971681	14	30074162	rs7158279	0.993807	1
14	30074686	rs971681	14	30073055	rs2181179	0.991755	1
14	30074686	rs971681	14	30070741	rs4981709	0.989708	1
14	30074686	rs971681	14	30070908	rs3783301	0.989708	1
14	30074686	rs971681	14	30074000	rs4981711	0.989708	1
14	30074686	rs971681	14	30075466	rs2333605	0.989708	1
14	30074686	rs971681	14	30076732	rs8012335	0.989708	1
14	30074686	rs971681	14	30078919	rs2333607	-0.898241	-0.907622
14	30074686	rs971681	14	30077956	rs10149324	-0.955781	-1
14	30074686	rs971681	14	30078328	rs17652742	-0.955781	-1
14	30074686	rs971681	14	30077028	rs8020889	-0.957734	-1
14	30074686	rs971681	14	30078709	rs72675582	-0.957734	-1
12	87161877	rs9706217	12	87157784	rs7299962	1	1
12	87161877	rs9706217	12	87166414	rs35593175	1	1
		rs9706217			rs9706217	1	1
12	87161877	rs9706217	12	87162809	rs4310674	0.996425	1
12	87161877	rs9706217	12	87160373	rs199562521	0.99288	1
		rs9677504			rs9677504	1	1
2	215181888	rs9677504	2	215181102	rs16851747	0.925111	1
		rs9671376			rs9671376	1	1
14	103370162	rs9671376	14	103367666	rs3783385	0.967604	1
14	103370162	rs9671376	14	103367707	rs3783386	0.967604	1
14	103370162	rs9671376	14	103366541	rs7155889	0.954085	1
		rs9660091			rs9660091	1	1
1	164732726	rs9660091	1	164729838	rs35084195	0.942135	1
1	164732726	rs9660091	1	164728535	rs923427	0.933308	0.986478
1	164732726	rs9660091	1	164728541	rs923428	0.933308	0.986478
1	164732726	rs9660091	1	164728019	rs10918066	0.927066	0.981942
1	98487332	rs9659624	1	98482692	rs1892549	1	1
1	98487332	rs9659624	1	98482827	rs1892550	1	1
1	98487332	rs9659624	1	98482960	rs1892551	1	1
1	98487332	rs9659624	1	98483034	rs1892552	1	1
1	98487332	rs9659624	1	98483149	rs2391904	1	1
1	98487332	rs9659624	1	98484290	rs4447033	1	1
1	98487332	rs9659624	1	98484473	rs1938572	1	1
1	98487332	rs9659624	1	98484616	rs1938573	1	1
1	98487332	rs9659624	1	98484953	rs1938558	1	1
1	98487332	rs9659624	1	98485101	rs1938559	1	1
1	98487332	rs9659624	1	98485191	rs1938560	1	1
1	98487332	rs9659624	1	98485572	rs9324383	1	1
1	98487332	rs9659624	1	98485697	rs10637296	1	1
1	98487332	rs9659624	1	98485926	rs9725319	1	1
1	98487332	rs9659624	1	98486161	rs4477335	1	1
1	98487332	rs9659624	1	98486369	rs4480407	1	1
1	98487332	rs9659624	1	98487565	rs9324384	1	1
1	98487332	rs9659624	1	98487762	rs4634961	1	1
1	98487332	rs9659624	1	98487898	rs9324385	1	1
1	98487332	rs9659624	1	98487958	rs9324386	1	1
1	98487332	rs9659624	1	98488154	rs9324388	1	1
1	98487332	rs9659624	1	98488862	rs9659996	1	1
1	98487332	rs9659624	1	98488894	rs9658841	1	1
1	98487332	rs9659624	1	98489079	rs9661157	1	1
1	98487332	rs9659624	1	98489329	rs10747496	1	1
1	98487332	rs9659624	1	98489477	rs4584446	1	1
1	98487332	rs9659624	1	98489734	rs2391905	1	1
1	98487332	rs9659624	1	98490010	rs55633609	1	1
1	98487332	rs9659624	1	98490164	rs4950117	1	1
1	98487332	rs9659624	1	98490357	rs4950118	1	1
1	98487332	rs9659624	1	98490635	rs10783082	1	1
1	98487332	rs9659624	1	98490769	rs5776392	1	1
1	98487332	rs9659624	1	98491381	rs4950120	1	1
1	98487332	rs9659624	1	98491472	rs4245673	1	1
1	98487332	rs9659624	1	98491731	rs1938568	1	1
		rs9659624			rs9659624	1	1
1	98487332	rs9659624	1	98486241	rs61381274	0.996425	1
1	98487332	rs9659624	1	98489276	rs142603792	0.996425	1
1	98487332	rs9659624	1	98488029	rs9324387	0.996408	1
1	98487332	rs9659624	1	98483321	rs9324382	0.99288	1
1	98487332	rs9659624	1	98487509	rs5005705	0.99288	1
1	98487332	rs9659624	1	98484151	rs1938571	0.989364	1
		rs965943			rs965943	1	1
18	50857429	rs965943	18	50855621	rs4450475	0.991524	0.99574
18	50857429	rs965943	18	50861055	rs9954344	0.991524	0.99574
18	50857429	rs965943	18	50861535	rs2195722	0.991524	0.99574
18	50857429	rs965943	18	50860721	rs1367637	-0.991524	-0.991524
18	50857429	rs965943	18	50860751	rs1367636	-0.991524	-0.991524
		rs9649579			rs9649579	1	1
7	132253887	rs9649579	7	132254109	rs890406	0.997967	1
13	59510700	rs9645945	13	59505842	rs9527919	1	1
13	59510700	rs9645945	13	59506078	rs2185475	1	1
13	59510700	rs9645945	13	59508287	rs9538255	1	1
13	59510700	rs9645945	13	59508461	rs1361472	1	1
13	59510700	rs9645945	13	59509024	rs9597910	1	1
13	59510700	rs9645945	13	59509172	rs9597911	1	1
13	59510700	rs9645945	13	59510084	rs9317030	1	1
13	59510700	rs9645945	13	59510330	rs1417315	1	1
13	59510700	rs9645945	13	59510411	rs1417316	1	1
13	59510700	rs9645945	13	59510496	rs1417317	1	1
13	59510700	rs9645945	13	59510500	rs1417318	1	1
13	59510700	rs9645945	13	59510699	rs9646032	1	1
13	59510700	rs9645945	13	59510817	rs3898342	1	1
13	59510700	rs9645945	13	59510819	rs1934748	1	1
13	59510700	rs9645945	13	59511044	rs1934744	1	1
13	59510700	rs9645945	13	59511709	rs34526580	1	1
13	59510700	rs9645945	13	59512014	rs2016056	1	1
13	59510700	rs9645945	13	59512145	rs950064	1	1
		rs9645945			rs9645945	1	1
13	59510700	rs9645945	13	59514811	rs35737551	0.997903	1
13	59510700	rs9645945	13	59510635	rs61954007	0.997901	1
13	59510700	rs9645945	13	59510650	rs574291693	0.997901	1
13	59510700	rs9645945	13	59510653	rs76044325	0.997901	1
13	59510700	rs9645945	13	59510644	rs576561814	0.972898	1
13	59510700	rs9645945	13	59508206	rs531080688	0.972819	0.995678
13	59510700	rs9645945	13	59510637	rs79930037	0.95025	1
11	57676250	rs9645687	11	57675924	rs12360939	1	1
11	57676250	rs9645687	11	57676043	rs11229160	1	1
11	57676250	rs9645687	11	57679028	rs10896661	1	1
11	57676250	rs9645687	11	57679079	rs10896662	1	1
		rs9645687			rs9645687	1	1
11	57676250	rs9645687	11	57675409	rs631791	-1	-1
		rs9636107			rs9636107	1	1
		rs9587024			rs9587024	1	1
13	106583539	rs9587024	13	106584100	rs2391260	0.993999	0.99599
13	106583539	rs9587024	13	106587250	rs9519860	0.990009	0.995972
13	106583539	rs9587024	13	106587448	rs3918345	0.990009	0.995972
13	106583539	rs9587024	13	106587785	rs6491997	0.990009	0.995972
13	106583539	rs9587024	13	106587975	rs2067758	0.990009	0.995972
13	106583539	rs9587024	13	106580721	rs7992190	0.948597	0.979385
13	36103913	rs9574094	13	36103659	rs9574093	1	1
13	36103913	rs9574094	13	36104877	rs35569759	1	1
		rs9574094			rs9574094	1	1
13	36103913	rs9574094	13	36104875	rs34934882	0.997324	1
13	36103913	rs9574094	13	36105399	rs9565362	0.95894	1
13	36103913	rs9574094	13	36107880	rs12873570	0.954039	1
13	36103913	rs9574094	13	36106281	rs9315349	0.950597	0.983665
13	36103913	rs9574094	13	36108036	rs4143551	0.950597	0.983665
13	100730029	rs9554664	13	100727920	rs9300585	1	1
13	100730029	rs9554664	13	100729362	rs9557376	1	1
		rs9554664			rs9554664	1	1
		rs9536410			rs9536410	1	1
13	53971827	rs9536410	13	53970077	rs9536409	-0.928225	-0.990721
13	53971827	rs9536410	13	53968909	rs9316616	-0.930495	-0.995347
		rs9517908			rs9517908	1	1
13	100549884	rs9517908	13	100548328	rs7322872	0.997032	1
13	100549884	rs9517908	13	100548454	rs6491536	0.997032	1
13	100549884	rs9517908	13	100546449	rs7333559	0.946281	0.95766
		rs951740			rs951740	1	1
1	44011736	rs951740	1	44009032	rs2782640	0.982858	0.991336
1	44011736	rs951740	1	44014734	rs2819334	0.980752	0.995632
1	44011736	rs951740	1	44007365	rs58829390	0.980719	0.991312
1	44011736	rs951740	1	44013354	rs2782641	0.976557	0.987044
1	44011736	rs951740	1	44007647	rs2842189	0.974369	0.995596
1	44011736	rs951740	1	44014572	rs2819333	0.972245	0.995583
1	44011736	rs951740	1	44014824	rs2819335	0.963769	0.995533
1	44011736	rs951740	1	44014948	rs2842187	0.961655	0.99552
1	44011736	rs951740	1	44014279	rs2842188	0.959542	0.995508
1	44011736	rs951740	1	44015808	rs2819336	0.951109	0.995456
1	44011736	rs951740	1	44016014	rs11580258	-0.961655	-0.99552
6	3451047	rs9503599	6	3450813	rs11759522	1	1
		rs9503599			rs9503599	1	1
6	3451047	rs9503599	6	3452244	rs7758776	0.972171	1
6	3451047	rs9503599	6	3454031	rs11242859	0.972171	1
6	3451047	rs9503599	6	3446262	rs9503598	0.959632	0.979297
6	98773047	rs9482585	6	98770271	rs13216048	1	1
6	98773047	rs9482585	6	98771196	rs6926777	1	1
6	98773047	rs9482585	6	98777302	rs9491284	1	1
		rs9482585			rs9482585	1	1
6	98773047	rs9482585	6	98776483	rs9491281	0.995263	1
		rs9471935			rs9471935	1	1
6	42840317	rs9471935	6	42841230	rs1150797	0.962071	1
6	19373813	rs9460342	6	19369745	rs9465363	1	1
6	19373813	rs9460342	6	19372508	rs9465365	1	1
6	19373813	rs9460342	6	19373652	rs1542816	1	1
		rs9460342			rs9460342	1	1
6	19373813	rs9460342	6	19371465	rs9465364	0.993761	1
6	19373813	rs9460342	6	19372265	rs12529217	0.993696	1
6	19373813	rs9460342	6	19376130	rs12386521	0.993696	1
6	19373813	rs9460342	6	19376240	rs62402842	0.993696	1
1	72718609	rs9424976	1	72720356	rs12137936	1	1
1	72718609	rs9424976	1	72722764	rs144642134	1	1
1	72718609	rs9424976	1	72723235	rs17591264	1	1
		rs9424976			rs9424976	1	1
		rs942353			rs942353	1	1
13	106631573	rs942353	13	106630125	rs9555208	-0.924626	-1
13	106631573	rs942353	13	106630458	rs9558652	-0.924626	-1
		rs9402093			rs9402093	1	1
6	129353670	rs9402093	6	129351483	rs4076090	0.997669	1
6	129353670	rs9402093	6	129353242	rs9372916	0.997669	1
6	129353670	rs9402093	6	129354453	rs6928626	0.990735	1
6	129353670	rs9402093	6	129355250	rs7769389	0.990735	1
6	129353670	rs9402093	6	129352959	rs544420757	0.990714	1
6	129353670	rs9402093	6	129352959	rs573170806	0.990714	1
6	129353670	rs9402093	6	129349029	rs4576277	0.977115	1
6	129353670	rs9402093	6	129349484	rs11386466	0.977115	1
6	129353670	rs9402093	6	129349538	rs4895842	0.977115	1
6	129353670	rs9402093	6	129349704	rs4895843	0.977115	1
6	129353670	rs9402093	6	129350435	rs4449651	0.977115	1
6	129353670	rs9402093	6	129352368	rs4295506	0.977115	1
6	129353670	rs9402093	6	129355039	rs10686168	0.927756	1
6	129353670	rs9402093	6	129353628	rs7762560	-0.997669	-1
		rs9401452			rs9401452	1	1
6	98452679	rs9401452	6	98449774	rs56101443	0.931258	1
6	98452679	rs9401452	6	98452817	rs149459357	0.931258	1
6	98452679	rs9401452	6	98456947	rs9375068	0.931258	1
6	98452679	rs9401452	6	98457355	rs9490350	0.931258	1
		rs9398803			rs9398803	1	1
6	126683593	rs9398803	6	126679105	rs9491624	0.953137	1
6	126683593	rs9398803	6	126680488	rs2326387	0.953137	1
6	126683593	rs9398803	6	126682067	rs35634111	0.953137	1
6	126683593	rs9398803	6	126685826	rs2027299	0.953137	1
6	126683593	rs9398803	6	126686512	rs4895807	0.951052	0.995811
6	126683593	rs9398803	6	126688587	rs35536837	0.945312	0.995783
		rs9384679			rs9384679	1	1
6	108864418	rs9384679	6	108867030	rs6911407	0.997978	1
6	108864418	rs9384679	6	108861263	rs1575676	0.991904	0.991904
		rs9375138			rs9375138	1	1
6	113537861	rs9372355	6	113534644	rs9320432	1	1
6	113537861	rs9372355	6	113536025	rs6937486	1	1
6	113537861	rs9372355	6	113538159	rs12197458	1	1
6	113537861	rs9372355	6	113542521	rs10872089	1	1
		rs9372355			rs9372355	1	1
6	113537861	rs9372355	6	113537528	rs9374377	0.997864	1
		rs9371601			rs9371601	1	1
6	152790572	rs9371601	6	152793571	rs4331993	0.997871	1
		rs9360557			rs9360557	1	1
6	73132744	rs9360557	6	73135429	rs1548335	0.99299	0.995314
		rs933738			rs933738	1	1
10	13532647	rs9329342	10	13533052	rs11258417	1	1
		rs9329342			rs9329342	1	1
10	13532647	rs9329342	10	13537203	rs12770479	0.988907	0.995524
		rs9324380			rs9324380	1	1
1	98461131	rs9324380	1	98456642	rs61785887	-1	-1
		rs9321055			rs9321055	1	1
6	98850852	rs9321055	6	98847957	rs1494783	0.995551	0.995551
6	98850852	rs9321055	6	98848937	rs4839958	0.995551	0.995551
6	98850852	rs9321055	6	98849612	rs6919139	0.995551	0.995551
6	98850852	rs9321055	6	98850597	rs6569438	0.995551	0.995551
6	98850852	rs9321055	6	98848766	rs35713647	0.984545	0.995517
6	98850852	rs9321055	6	98849410	rs6914567	0.971596	0.995476
6	98850852	rs9321055	6	98848909	rs10668311	0.920664	0.995055
6	98850852	rs9321055	6	98854836	rs3104090	-0.995551	-0.995551
6	98850852	rs9321055	6	98854549	rs2088089	-0.997776	-1
6	98310290	rs9320747	6	98310483	rs9374896	1	1
6	98310290	rs9320747	6	98310570	rs9374897	1	1
		rs9320747			rs9320747	1	1
6	98310290	rs9320747	6	98313222	rs1933721	0.994033	0.996013
6	98310290	rs9320747	6	98314762	rs5878493	0.99205	0.996005
6	98310290	rs9320747	6	98314911	rs2039722	0.99205	0.996005
6	98310290	rs9320747	6	98312142	rs1338549	-0.996021	-0.996021
8	93165593	rs923040	8	93165666	rs923039	1	1
8	93165593	rs923040	8	93165910	rs7829685	1	1
8	93165593	rs923040	8	93166503	rs1552312	1	1
		rs923040			rs923040	1	1
8	93165593	rs923040	8	93162506	rs6471324	0.965182	0.969393
8	93165593	rs923040	8	93162374	rs6471322	0.963211	0.965297
8	93165593	rs923040	8	93162494	rs6471323	0.963211	0.965297
8	93165593	rs923040	8	93160704	rs2197388	0.96102	0.96102
		rs915057			rs915057	1	1
14	64686206	rs915057	14	64690783	rs1152586	0.975108	0.979163
14	64686206	rs915057	14	64688174	rs1152588	0.952995	0.982964
		rs913264			rs913264	1	1
9	131944137	rs913264	9	131940864	rs882616	0.932911	0.954087
9	131944137	rs913264	9	131940018	rs184457	0.930288	0.949056
9	131944137	rs913264	9	131945681	rs562541323	-0.918269	-1
9	131944137	rs913264	9	131945681	rs562541323	-0.918269	-1
9	131944137	rs913264	9	131945681	rs199713339	-0.918269	-1
9	131944137	rs913264	9	131941308	rs7034195	-0.927252	-0.9741
9	131944137	rs913264	9	131942572	rs2005079	-0.938307	-1
9	131944137	rs913264	9	131942675	rs2005078	-0.938307	-1
9	131944137	rs913264	9	131948372	rs7871824	-0.980225	-1
9	131944137	rs913264	9	131943842	rs967497	-0.982656	-1
9	131944137	rs913264	9	131946292	rs10819476	-0.982656	-1
9	131944137	rs913264	9	131947747	rs4837347	-0.985099	-1
		rs904592			rs904592	1	1
3	25193101	rs904592	3	25190022	rs4681039	0.940106	1
3	25193101	rs904592	3	25190067	rs4681040	0.940106	1
3	25193101	rs904592	3	25195965	rs13067015	0.936119	0.995759
3	25193101	rs904592	3	25196784	rs4681089	0.93565	0.987375
3	25193101	rs904592	3	25191627	rs1836840	0.923434	1
3	25193101	rs904592	3	25193407	rs11318509	0.901263	0.995594
		rs901750			rs901750	1	1
11	47209471	rs901750	11	47213116	rs11039122	-0.997979	-1
		rs889169			rs889169	1	1
19	47548677	rs889169	19	47547643	rs77699035	0.9833	0.991562
19	47548677	rs889169	19	47549154	rs889170	0.968743	0.974822
19	47548677	rs889169	19	47549155	rs889171	0.966632	0.970673
19	47548677	rs889169	19	47549790	rs1862499	0.958288	0.962294
		rs880090			rs880090	1	1
19	19740728	rs880090	19	19742750	rs11879838	0.981002	1
19	19740728	rs880090	19	19743729	rs8113682	0.981002	1
19	19740728	rs880090	19	19744078	rs11878202	0.981002	1
12	114284142	rs879901	12	114287978	rs4767143	1	1
		rs879901			rs879901	1	1
12	114284142	rs879901	12	114282276	rs759905	0.995601	0.995601
12	114284142	rs879901	12	114285133	rs890413	0.978092	1
		rs877596			rs877596	1	1
6	36089049	rs877596	6	36091879	rs149010353	0.977203	0.986171
3	39555579	rs864643	3	39552675	rs1708002	1	1
3	39555579	rs864643	3	39555496	rs816491	1	1
3	39555579	rs864643	3	39556154	rs816492	1	1
		rs864643			rs864643	1	1
3	39555579	rs864643	3	39550734	rs581691	0.996902	1
3	39555579	rs864643	3	39550765	rs689352	0.996902	1
3	39555579	rs864643	3	39550896	rs1513213	0.996902	1
3	39555579	rs864643	3	39551525	rs1707988	0.996902	1
3	39555579	rs864643	3	39551984	rs1768261	0.996902	1
3	39555579	rs864643	3	39553275	rs1768262	0.996902	1
3	39555579	rs864643	3	39560264	rs1513214	0.996902	1
3	39555579	rs864643	3	39560435	rs1768267	0.996902	1
3	39555579	rs864643	3	39554483	rs816490	0.993802	1
3	39555579	rs864643	3	39556192	rs816493	0.993802	1
3	39555579	rs864643	3	39556560	rs1068953	0.993802	1
3	39555579	rs864643	3	39556844	rs816494	0.993802	1
3	39555579	rs864643	3	39557237	rs704963	0.993802	1
3	39555579	rs864643	3	39554945	rs552724	0.990696	0.993775
3	39555579	rs864643	3	39557119	rs704962	0.970041	1
		rs8614			rs8614	1	1
17	27588805	rs8614	17	27588979	rs16731	0.953663	0.980777
17	27588805	rs8614	17	27588979	rs143960646	0.953663	0.980777
1	69184213	rs854286	1	69186065	rs854287	1	1
		rs854286			rs854286	1	1
1	69184213	rs854286	1	69181488	rs1492069	0.984498	1
		rs852004			rs852004	1	1
6	151960415	rs852004	6	151959944	rs1293969	0.997481	1
6	151960415	rs852004	6	151960350	rs852005	0.997481	1
6	151960415	rs852004	6	151955842	rs66600284	-0.93257	-0.984416
6	151960415	rs852004	6	151955926	rs71014602	-0.994961	-0.994961
6	151960415	rs852004	6	151956934	rs66768853	-0.994961	-0.994961
6	151960415	rs852004	6	151957611	rs4242278	-0.994961	-0.994961
6	151960415	rs852004	6	151959164	rs7771628	-0.997481	-1
		rs848828			rs848828	1	1
5	106862777	rs848828	5	106861891	rs388016	0.995458	1
5	106862777	rs848828	5	106859483	rs848827	0.993168	0.995433
5	106862777	rs848828	5	106861795	rs446774	0.98871	1
		rs833836			rs833836	1	1
		rs832190			rs832190	1	1
		rs8321			rs8321	1	1
		rs828867			rs828867	1	1
		rs823099			rs823099	1	1
1	205669321	rs823099	1	205667005	rs823101	0.962065	1
1	205669321	rs823099	1	205665166	rs823102	0.939049	1
1	205669321	rs823099	1	205672106	rs1775140	0.925384	0.980407
1	205669321	rs823099	1	205672106	rs35935286	0.925384	0.980407
21	31460228	rs8130309	21	31459509	rs8126839	1	1
21	31460228	rs8130309	21	31459512	rs8134336	1	1
21	31460228	rs8130309	21	31459645	rs6516946	1	1
21	31460228	rs8130309	21	31459820	rs6516947	1	1
21	31460228	rs8130309	21	31460381	rs8130809	1	1
21	31460228	rs8130309	21	31460444	rs2832586	1	1
21	31460228	rs8130309	21	31460585	rs2832587	1	1
21	31460228	rs8130309	21	31461588	rs2832588	1	1
21	31460228	rs8130309	21	31461829	rs1569320	1	1
21	31460228	rs8130309	21	31462581	rs1569322	1	1
21	31460228	rs8130309	21	31462756	rs1569323	1	1
21	31460228	rs8130309	21	31463012	rs2832590	1	1
21	31460228	rs8130309	21	31463326	rs2832591	1	1
21	31460228	rs8130309	21	31464367	rs2832592	1	1
21	31460228	rs8130309	21	31464521	rs2832593	1	1
21	31460228	rs8130309	21	31464932	rs4384868	1	1
21	31460228	rs8130309	21	31465070	rs4488749	1	1
21	31460228	rs8130309	21	31465153	rs4384869	1	1
		rs8130309			rs8130309	1	1
21	31460228	rs8130309	21	31463144	rs6516948	0.997709	1
21	31460228	rs8130309	21	31463150	rs6516949	0.997709	1
21	31460228	rs8130309	21	31464037	rs8132213	0.997709	1
21	31460228	rs8130309	21	31464040	rs8132214	0.997709	1
21	31460228	rs8130309	21	31464753	rs676950	0.997709	1
21	31460228	rs8130309	21	31463978	rs1735515	0.995428	1
21	31460228	rs8130309	21	31459080	rs611885	0.95254	0.976675
21	31460228	rs8130309	21	31456714	rs1319461	0.936319	0.953555
21	31460228	rs8130309	21	31455918	rs482467	0.934135	0.953487
21	31460228	rs8130309	21	31460351	rs11910642	0.918136	1
21	31460228	rs8130309	21	31462527	rs11381344	-0.997709	-1
		rs8126652			rs8126652	1	1
21	21418166	rs8126652	21	21415692	rs2825968	0.994033	1
		rs8109639			rs8109639	1	1
19	31928463	rs8109639	19	31929179	rs7248006	0.993462	1
19	31928463	rs8109639	19	31929233	rs1593085	0.993462	1
19	31928463	rs8109639	19	31924648	rs2052570	0.993452	0.995623
19	31928463	rs8109639	19	31927658	rs8105474	0.993452	0.995623
19	31928463	rs8109639	19	31929490	rs4473304	0.991287	1
19	31928463	rs8109639	19	31929790	rs1582564	0.991287	1
19	31928463	rs8109639	19	31930387	rs8103449	0.991287	1
19	31928463	rs8109639	19	31931004	rs7256476	0.991287	1
19	31928463	rs8109639	19	31931408	rs8106260	0.991287	1
19	31928463	rs8109639	19	31931844	rs6510206	0.991287	1
19	31928463	rs8109639	19	31932601	rs1074607	0.991287	1
19	31928463	rs8109639	19	31933274	rs4804966	0.991287	1
19	31928463	rs8109639	19	31931316	rs8107017	0.989113	1
19	31928463	rs8109639	19	31923650	rs4805689	0.986911	0.995586
19	31928463	rs8109639	19	31927894	rs8107835	0.947686	1
		rs810681			rs810681	1	1
		rs8104771			rs8104771	1	1
19	31836280	rs8104771	19	31833047	rs1039106	0.978139	0.983993
		rs8096225			rs8096225	1	1
		rs8094435			rs8094435	1	1
18	50593114	rs8094435	18	50595417	rs9947923	0.997001	1
18	50593114	rs8094435	18	50594567	rs8082863	0.994003	0.994003
18	50593114	rs8094435	18	50596617	rs9963521	0.994	1
18	50593114	rs8094435	18	50589375	rs8084270	0.987994	1
18	50593114	rs8094435	18	50595724	rs9947974	0.987994	1
18	50593114	rs8094435	18	50595624	rs9947891	0.984988	1
18	50593114	rs8094435	18	50588944	rs8084454	0.984969	0.993916
18	50593114	rs8094435	18	50592639	rs28683803	0.984969	0.993916
18	40243410	rs8090578	18	40243130	rs8090385	1	1
18	40243410	rs8090578	18	40243774	rs139472044	1	1
		rs8090578			rs8090578	1	1
18	40243410	rs8090578	18	40238867	rs2116101	0.997583	1
18	40243410	rs8090578	18	40239572	rs7242107	0.997583	1
18	40243410	rs8090578	18	40240032	rs12454144	0.997583	1
18	40243410	rs8090578	18	40240053	rs12454146	0.997583	1
18	40243410	rs8090578	18	40240112	rs12454214	0.997583	1
18	40243410	rs8090578	18	40240309	rs8084332	0.997583	1
18	40243410	rs8090578	18	40240450	rs8085626	0.997583	1
18	40243410	rs8090578	18	40240709	rs8085016	0.997583	1
18	40243410	rs8090578	18	40240731	rs8084914	0.997583	1
18	40243410	rs8090578	18	40240768	rs9709512	0.997583	1
18	40243410	rs8090578	18	40241436	rs9954750	0.997583	1
18	40243410	rs8090578	18	40241618	rs9955046	0.997583	1
18	40243410	rs8090578	18	40241622	rs9955047	0.997583	1
18	40243410	rs8090578	18	40242086	rs28857851	0.997583	1
18	40243410	rs8090578	18	40242565	rs59507773	0.997583	1
18	40243410	rs8090578	18	40245376	rs28857338	0.997583	1
18	40243410	rs8090578	18	40246275	rs36183165	0.997583	1
18	40243410	rs8090578	18	40246319	rs11873011	0.997583	1
18	40243410	rs8090578	18	40246501	rs11873040	0.997583	1
18	40243410	rs8090578	18	40246507	rs11876227	0.997583	1
18	40243410	rs8090578	18	40247000	rs8093235	0.997583	1
18	40243410	rs8090578	18	40247100	rs8092588	0.997583	1
18	40243410	rs8090578	18	40241467	rs9955013	0.995177	1
18	40243410	rs8090578	18	40247150	rs8092254	0.995177	1
18	40243410	rs8090578	18	40247192	rs8093431	0.995177	1
18	40243410	rs8090578	18	40247239	rs8093569	0.995177	1
18	40243410	rs8090578	18	40247944	rs12458705	0.995177	1
18	40243410	rs8090578	18	40248348	rs9954391	0.995177	1
18	40243410	rs8090578	18	40244366	rs200959587	0.995157	1
18	40243410	rs8090578	18	40244964	rs199617330	0.995157	1
18	40243410	rs8090578	18	40245190	rs142202809	0.995157	1
18	40243410	rs8090578	18	40240625	rs8085891	0.995155	0.995155
18	40243410	rs8090578	18	40245038	rs190170649	0.992737	1
18	40243410	rs8090578	18	40245086	rs369582338	0.992737	1
18	40243410	rs8090578	18	40241195	rs28805389	0.987878	0.990277
18	40243410	rs8090578	18	40244290	rs75741494	0.980647	1
18	40243410	rs8090578	18	40244297	rs200182350	0.980647	1
18	40243410	rs8090578	18	40243481	rs8090610	0.978232	1
18	40243410	rs8090578	18	40244746	rs142089311	0.975817	1
18	40243410	rs8090578	18	40243839	rs149659986	0.97092	0.994982
18	40243410	rs8090578	18	40238841	rs2116100	0.9685	0.994964
18	40243410	rs8090578	18	40240575	rs28456360	0.9685	0.994964
18	40243410	rs8090578	18	40245522	rs28785503	0.9685	0.994964
18	40243410	rs8090578	18	40247140	rs8093416	0.967106	1
18	40243410	rs8090578	18	40244516	rs78830989	0.95893	1
18	40243410	rs8090578	18	40239937	rs113145095	0.958828	0.994891
18	40243410	rs8090578	18	40239942	rs12456769	0.956411	0.994872
18	40243410	rs8090578	18	40244475	rs9964566	0.951701	1
18	40243410	rs8090578	18	40244447	rs9964638	0.91713	0.935229
18	40243410	rs8090578	18	40244449	rs9964558	0.91713	0.935229
18	40243410	rs8090578	18	40245307	rs111731025	0.90839	1
18	40243410	rs8090578	18	40241169	rs77646415	-0.910167	-0.983726
18	40243410	rs8090578	18	40246536	rs656293	-0.995177	-1
18	50726558	rs8084351	18	50726748	rs8084280	1	1
		rs8084351			rs8084351	1	1
18	50726558	rs8084351	18	50723079	rs7230285	0.998012	1
18	50726558	rs8084351	18	50723178	rs7230446	0.998012	1
18	50726558	rs8084351	18	50723282	rs17487484	0.998012	1
18	50726558	rs8084351	18	50725942	rs8084239	0.994049	1
18	50726558	rs8084351	18	50723459	rs2069191	0.992049	0.996005
18	50726558	rs8084351	18	50724898	rs62099231	0.992049	0.996005
18	50726558	rs8084351	18	50724471	rs10221412	0.938105	0.995776
18	50707291	rs8083850	18	50707164	rs12456765	1	1
18	50707291	rs8083850	18	50707179	rs12454116	1	1
		rs8083850			rs8083850	1	1
18	50707291	rs8083850	18	50703810	rs4419125	0.997943	1
18	50707291	rs8083850	18	50705764	rs12455474	0.997943	1
18	50707291	rs8083850	18	50706381	rs2000696	0.931379	1
18	50707291	rs8083850	18	50707052	rs12454147	0.931379	1
18	50707291	rs8083850	18	50703574	rs147465777	0.929177	0.995518
		rs8074498			rs8074498	1	1
17	79954543	rs8074498	17	79958141	rs4075239	0.961617	0.991566
17	78625755	rs8066384	17	78626114	rs9911795	1	1
		rs8066384			rs8066384	1	1
17	78625755	rs8066384	17	78629024	rs7210730	0.994747	1
17	78625755	rs8066384	17	78629270	rs74969730	0.994747	1
17	78625755	rs8066384	17	78621816	rs8076974	0.989439	0.989439
17	78625755	rs8066384	17	78621305	rs4889872	-0.957576	-0.988913
7	127240093	rs806219	7	127239814	rs806218	1	1
		rs806219			rs806219	1	1
7	127240093	rs806219	7	127241352	rs2106187	0.991263	0.994156
7	127240093	rs806219	7	127242493	rs806220	0.988381	0.994148
7	127240093	rs806219	7	127241351	rs2106186	0.98267	0.994133
7	127240093	rs806219	7	127244063	rs34864082	0.982564	0.988297
7	127240093	rs806219	7	127244070	rs1090681	0.982564	0.988297
7	127240093	rs806219	7	127243425	rs806221	0.936766	0.994003
7	127240093	rs806219	7	127237002	rs806214	-0.99124	-1
7	127240093	rs806219	7	127237861	rs806216	-0.99124	-1
7	127240093	rs806219	7	127237311	rs806215	-1	-1
16	61968304	rs8058677	16	61968099	rs8059568	1	1
		rs8058677			rs8058677	1	1
16	61968304	rs8058677	16	61970622	rs8044247	0.983075	0.995694
		rs8054556			rs8054556	1	1
16	29958215	rs8054556	16	29960467	rs8056535	0.984052	1
16	29958215	rs8054556	16	29960592	rs4788195	0.984052	1
16	29958215	rs8054556	16	29962351	rs7190185	0.984052	1
16	29958215	rs8054556	16	29962801	rs7193532	0.984052	1
		rs8054299			rs8054299	1	1
16	53498654	rs8054299	16	53497773	rs7189726	0.969566	1
16	24781371	rs8043962	16	24778239	rs10852272	1	1
16	24781371	rs8043962	16	24778943	rs2112786	1	1
16	24781371	rs8043962	16	24781175	rs2112785	1	1
		rs8043962			rs8043962	1	1
16	24781371	rs8043962	16	24778408	rs11074651	0.997492	1
16	24781371	rs8043962	16	24784474	rs7204281	0.98995	1
16	24781371	rs8043962	16	24780788	rs35988161	0.90731	0.948462
		rs8039398			rs8039398	1	1
		rs803619			rs803619	1	1
		rs80318442			rs80318442	1	1
		rs8028130			rs8028130	1	1
		rs8025964			rs8025964	1	1
15	82521769	rs8025964	15	82522525	rs1846908	0.992036	0.992036
15	82521769	rs8025964	15	82522815	rs1501367	0.992036	0.992036
15	82521769	rs8025964	15	82525654	rs28610286	0.992036	0.992036
15	82521769	rs8025964	15	82524456	rs1566560	0.990048	0.992021
15	82521769	rs8025964	15	82524460	rs1566559	0.990048	0.992021
15	82521769	rs8025964	15	82524026	rs34673953	0.953224	1
15	82521769	rs8025964	15	82524543	rs2134046	0.933624	0.987321
2	58071592	rs80256351	2	58071078	rs10179365	1	1
2	58071592	rs80256351	2	58071745	rs79017955	1	1
		rs80256351			rs80256351	1	1
		rs80170948			rs80170948	1	1
		rs8016504			rs8016504	1	1
14	33308020	rs8016504	14	33305342	rs12895330	0.908751	1
14	33308020	rs8016504	14	33305342	rs12895330	0.908751	1
14	33308020	rs8016504	14	33306042	rs7142530	0.908751	1
14	33308020	rs8016504	14	33306042	rs7142530	0.908751	1
14	33308020	rs8016504	14	33306122	rs7142718	0.908751	1
14	33308020	rs8016504	14	33306122	rs7142718	0.908751	1
14	104264661	rs8009147	14	104263293	rs34813623	1	1
14	104264661	rs8009147	14	104263426	rs34066659	1	1
14	104264661	rs8009147	14	104264856	rs7147171	1	1
		rs8009147			rs8009147	1	1
14	104264661	rs8009147	14	104265662	rs4906372	0.997899	1
14	104264661	rs8009147	14	104267332	rs12880233	0.997899	1
14	104264661	rs8009147	14	104267406	rs12880413	0.997899	1
14	104264661	rs8009147	14	104269097	rs11623546	0.997899	1
14	104264661	rs8009147	14	104266343	rs8020234	0.987431	1
14	104264661	rs8009147	14	104267289	rs12880368	0.987431	1
		rs8006700			rs8006700	1	1
14	27162903	rs8006700	14	27165162	rs12887177	0.997678	1
14	27162903	rs8006700	14	27162665	rs10577221	0.935268	1
14	27162903	rs8006700	14	27159900	rs4983181	0.928181	0.994867
13	94408505	rs7995215	13	94408546	rs8000099	1	1
		rs7995215			rs7995215	1	1
13	94408505	rs7995215	13	94405335	rs4366594	0.981914	1
13	94408505	rs7995215	13	94406338	rs9301906	0.977632	0.983619
13	94408505	rs7995215	13	94406452	rs9524192	0.977632	0.983619
13	94408505	rs7995215	13	94407058	rs4773761	0.969512	0.971485
13	94408505	rs7995215	13	94405936	rs9301905	0.967468	0.967468
13	94408505	rs7995215	13	94404487	rs7326722	0.918698	0.945347
		rs799444			rs799444	1	1
7	44769189	rs799444	7	44773309	rs4720476	0.994011	0.995998
7	44769189	rs799444	7	44770392	rs55889566	0.990036	0.995983
7	44769189	rs799444	7	44766858	rs143379605	0.990017	0.991996
7	44769189	rs799444	7	44765510	rs7794880	0.986078	0.995968
7	44769189	rs799444	7	44765934	rs7799345	0.986078	0.995968
7	44769189	rs799444	7	44769868	rs4720475	0.98602	0.987991
		rs7993710			rs7993710	1	1
13	106616282	rs7993710	13	106615071	rs7324736	0.996947	1
13	106616282	rs7993710	13	106615607	rs9558649	0.996936	1
13	106616282	rs7993710	13	106615675	rs9558650	0.996936	1
13	106616282	rs7993710	13	106614784	rs2246076	0.950631	0.993424
13	106616282	rs7993710	13	106617232	rs9558651	0.948502	0.96301
13	106616282	rs7993710	13	106617673	rs9555205	0.948502	0.96301
13	106616282	rs7993710	13	106618084	rs7320211	0.948502	0.96301
		rs7990995			rs7990995	1	1
13	60049690	rs7990995	13	60045117	rs7993781	0.907322	1
13	60049690	rs7990995	13	60045876	rs4559814	0.907322	1
13	60049690	rs7990995	13	60044903	rs1336518	0.899467	1
		rs79879286			rs79879286	1	1
7	24826588	rs79879286	7	24822049	rs150362201	0.995084	1
7	24826588	rs79879286	7	24822229	rs111300961	0.995084	1
7	24826588	rs79879286	7	24822285	rs141147017	0.995084	1
7	24826588	rs79879286	7	24824303	rs113213591	0.995084	1
7	24826588	rs79879286	7	24829138	rs113041465	0.965303	1
7	24826588	rs79879286	7	24829868	rs148910335	0.965303	1
7	24826588	rs79879286	7	24830213	rs12154468	0.965303	1
7	24826588	rs79879286	7	24830365	rs12154475	0.965303	1
7	24826588	rs79879286	7	24828054	rs2391000	0.955265	0.979471
12	89767236	rs797267	12	89769139	rs1688569	1	1
		rs797267			rs797267	1	1
12	89767236	rs797267	12	89767197	rs809973	0.996913	1
12	89767236	rs797267	12	89767197	rs809973	0.996913	1
		rs7969559			rs7969559	1	1
12	69655166	rs7969559	12	69657144	rs317646	0.988561	1
12	69655166	rs7969559	12	69652335	rs5798930	0.986241	0.995357
12	69655166	rs7969559	12	69656875	rs59954696	0.939691	0.976504
12	49464448	rs7969091	12	49466993	rs10459221	1	1
12	49464448	rs7969091	12	49467329	rs10875917	1	1
		rs7969091			rs7969091	1	1
12	49464448	rs7969091	12	49467075	rs10459232	0.997959	1
12	49464448	rs7969091	12	49463360	rs200055056	0.961154	0.971043
12	49464448	rs7969091	12	49461904	rs376708662	0.908087	0.990917
		rs7968921			rs7968921	1	1
12	23960176	rs7968921	12	23962438	rs7969590	0.985751	0.995872
12	23960176	rs7968921	12	23961047	rs534212289	0.969561	0.98753
12	23960176	rs7968921	12	23961047	rs68035806	0.969561	0.98753
12	23960176	rs7968921	12	23962552	rs11390865	0.960444	0.976268
3	77580214	rs796529	3	77575725	rs811352	1	1
3	77580214	rs796529	3	77576251	rs796526	1	1
3	77580214	rs796529	3	77577911	rs775715	1	1
3	77580214	rs796529	3	77578070	rs775714	1	1
3	77580214	rs796529	3	77578803	rs1721178	1	1
3	77580214	rs796529	3	77578988	rs775751	1	1
3	77580214	rs796529	3	77579406	rs2949002	1	1
3	77580214	rs796529	3	77580041	rs775753	1	1
		rs796529			rs796529	1	1
3	77580214	rs796529	3	77576859	rs775716	0.997445	1
3	77580214	rs796529	3	77580769	rs775755	0.994878	1
3	77580214	rs796529	3	77581364	rs775757	0.994878	1
3	77580214	rs796529	3	77582380	rs1666157	0.994878	1
3	77580214	rs796529	3	77581256	rs775756	0.992309	0.994857
3	77580214	rs796529	3	77580688	rs35520051	0.989754	0.989754
3	77580214	rs796529	3	77582381	rs1666158	0.989754	0.989754
		rs796364			rs796364	1	1
2	200716118	rs796364	2	200715387	rs2949006	0.989967	1
2	200716118	rs796364	2	200719459	rs5837709	-0.941764	-0.97838
		rs7960282			rs7960282	1	1
12	58360499	rs7954291	12	58360969	rs11172400	1	1
12	58360499	rs7954291	12	58361421	rs4760349	1	1
12	58360499	rs7954291	12	58361611	rs4760350	1	1
12	58360499	rs7954291	12	58361724	rs4760353	1	1
12	58360499	rs7954291	12	58363862	rs4760177	1	1
		rs7954291			rs7954291	1	1
12	58360499	rs7954291	12	58358703	rs7977671	0.995465	1
12	58360499	rs7954291	12	58358997	rs6581164	0.995465	1
12	58360499	rs7954291	12	58364472	rs199901755	0.995448	0.995448
12	58360499	rs7954291	12	58355960	rs61935831	0.990924	0.990924
12	58360499	rs7954291	12	58356194	rs4760175	0.990924	0.990924
12	58360499	rs7954291	12	58356837	rs536767477	0.990924	0.990924
12	58360499	rs7954291	12	58357765	rs5798422	0.990924	0.990924
12	58360499	rs7954291	12	58364759	rs36176913	0.986541	1
12	58360499	rs7954291	12	58361702	rs4760352	0.903586	1
12	58360499	rs7954291	12	58361778	rs7974557	0.903586	1
12	58360499	rs7954291	12	58362258	rs10877044	0.903586	1
12	58360499	rs7954291	12	58364426	rs201567139	0.903586	1
12	58360499	rs7954291	12	58361160	rs10877043	-0.903586	-1
12	58360499	rs7954291	12	58363243	rs4362183	-0.903586	-1
		rs79527984			rs79527984	1	1
7	71852172	rs79527984	7	71853491	rs2944809	0.98208	1
7	71852172	rs79527984	7	71855604	rs2944791	0.98208	1
7	71852172	rs79527984	7	71856461	rs10579096	0.913933	0.941934
7	71852172	rs79527984	7	71849537	rs2968523	0.896023	0.9782
7	71852172	rs79527984	7	71849676	rs2944830	0.896023	0.9782
7	71852172	rs79527984	7	71853434	rs7807766	-0.966362	-1
7	71852172	rs79527984	7	71854187	rs10950307	-0.966362	-1
11	28607244	rs7952220	11	28606698	rs10835360	1	1
11	28607244	rs7952220	11	28608729	rs4378371	1	1
11	28607244	rs7952220	11	28609531	rs58378810	1	1
		rs7952220			rs7952220	1	1
11	28607244	rs7952220	11	28603668	rs7128734	0.997897	1
11	28607244	rs7952220	11	28604476	rs11030382	0.997897	1
11	28607244	rs7952220	11	28607773	rs4923546	0.997897	1
11	28607244	rs7952220	11	28611259	rs58274177	0.989551	1
		rs7947529			rs7947529	1	1
11	85935944	rs7947529	11	85938132	rs10792839	0.982863	1
11	85935944	rs7947529	11	85932520	rs3851189	0.980004	1
11	85935944	rs7947529	11	85931324	rs3851186	0.971339	0.988275
		rs7947391			rs7947391	1	1
11	121629635	rs7945853	11	121625676	rs1893844	1	1
11	121629635	rs7945853	11	121628513	rs10736510	1	1
11	121629635	rs7945853	11	121628583	rs10736511	1	1
11	121629635	rs7945853	11	121628936	rs949077	1	1
11	121629635	rs7945853	11	121629109	rs949079	1	1
11	121629635	rs7945853	11	121629131	rs10736512	1	1
11	121629635	rs7945853	11	121629453	rs7945301	1	1
11	121629635	rs7945853	11	121629638	rs7945672	1	1
11	121629635	rs7945853	11	121630421	rs4936646	1	1
11	121629635	rs7945853	11	121631220	rs11218394	1	1
11	121629635	rs7945853	11	121631668	rs10736513	1	1
11	121629635	rs7945853	11	121632158	rs4936647	1	1
11	121629635	rs7945853	11	121632243	rs4936648	1	1
11	121629635	rs7945853	11	121632465	rs7106615	1	1
11	121629635	rs7945853	11	121634046	rs1944690	1	1
		rs7945853			rs7945853	1	1
11	121629635	rs7945853	11	121624828	rs10790455	0.997272	1
11	121629635	rs7945853	11	121624836	rs10790456	0.997272	1
11	121629635	rs7945853	11	121625326	rs2156665	0.997272	1
11	121629635	rs7945853	11	121625781	rs1893845	0.997272	1
11	121629635	rs7945853	11	121626414	rs1944693	0.997272	1
11	121629635	rs7945853	11	121626929	rs1944694	0.997272	1
11	121629635	rs7945853	11	121627380	rs7115308	0.997272	1
11	121629635	rs7945853	11	121632739	rs7106767	0.997272	1
11	121629635	rs7945853	11	121632809	rs7107004	0.997272	1
11	121629635	rs7945853	11	121627495	rs7131393	0.997264	1
11	121629635	rs7945853	11	121628523	rs7941422	0.997264	1
11	121629635	rs7945853	11	121629555	rs7932213	0.997264	1
11	121629635	rs7945853	11	121630749	rs1944695	0.997264	1
11	121629635	rs7945853	11	121631189	rs17125802	0.997264	1
11	121629635	rs7945853	11	121634607	rs4936651	0.997264	1
11	121629635	rs7945853	11	121634333	rs1944689	0.994558	1
11	121629635	rs7945853	11	121627264	rs10790457	0.994528	0.994528
11	121629635	rs7945853	11	121627608	rs7115487	0.994528	0.994528
11	121629635	rs7945853	11	121633562	rs4936649	0.908061	1
11	121629635	rs7945853	11	121633916	rs4936650	0.908061	1
11	121629635	rs7945853	11	121629006	rs949078	0.905805	1
11	73309392	rs7943721	11	73309420	rs7930907	1	1
11	73309392	rs7943721	11	73309538	rs72384025	1	1
11	73309392	rs7943721	11	73311704	rs4944844	1	1
		rs7943721			rs7943721	1	1
11	73309392	rs7943721	11	73308540	rs7118057	0.992413	0.992413
11	73309392	rs7943721	11	73310667	rs4433590	0.988772	1
11	73309392	rs7943721	11	73312251	rs10751226	0.946669	1
11	73309392	rs7943721	11	73305858	rs1145656	0.943347	1
11	73309392	rs7943721	11	73311372	rs7127852	0.940053	1
11	28656233	rs7942417	11	28656063	rs7942078	1	1
11	28656233	rs7942417	11	28656063	rs7942078	1	1
		rs7942417			rs7942417	1	1
11	28656233	rs7942417	11	28651893	rs7951682	0.948749	0.990914
11	28656233	rs7942417	11	28651893	rs7951682	0.948749	0.990914
11	28656233	rs7942417	11	28653629	rs7124523	0.945234	1
11	28656233	rs7942417	11	28653629	rs7124523	0.945234	1
11	28656233	rs7942417	11	28653726	rs7124653	0.945234	1
11	28656233	rs7942417	11	28653726	rs7124653	0.945234	1
11	28656233	rs7942417	11	28654025	rs4290216	0.945234	1
11	28656233	rs7942417	11	28654025	rs4290216	0.945234	1
11	28656233	rs7942417	11	28654286	rs12282355	0.945234	1
11	28656233	rs7942417	11	28654286	rs12282355	0.945234	1
11	28656233	rs7942417	11	28654540	rs10835384	0.945234	1
11	28656233	rs7942417	11	28654540	rs10835384	0.945234	1
11	28656233	rs7942417	11	28655057	rs7938026	0.945234	1
11	28656233	rs7942417	11	28655057	rs7938026	0.945234	1
11	28656233	rs7942417	11	28655671	rs4244538	0.945234	1
11	28656233	rs7942417	11	28655671	rs4244538	0.945234	1
11	28656233	rs7942417	11	28655897	rs6484378	0.945234	1
11	28656233	rs7942417	11	28655897	rs6484378	0.945234	1
11	28656233	rs7942417	11	28656008	rs7928893	0.945234	1
11	28656233	rs7942417	11	28656008	rs7928893	0.945234	1
11	28656233	rs7942417	11	28657249	rs4344470	0.945234	1
11	28656233	rs7942417	11	28657249	rs4344470	0.945234	1
11	28656233	rs7942417	11	28658029	rs12577364	0.945234	1
11	28656233	rs7942417	11	28658956	rs6484379	0.945234	1
11	28656233	rs7942417	11	28660204	rs4337023	0.945234	1
11	28656233	rs7942417	11	28660817	rs7937781	0.945234	1
11	28656233	rs7942417	11	28660861	rs7938122	0.945234	1
11	28656233	rs7942417	11	28654867	rs7935241	0.943221	1
11	28656233	rs7942417	11	28654867	rs7935241	0.943221	1
11	28656233	rs7942417	11	28659601	rs3935074	0.943221	1
11	28656233	rs7942417	11	28653487	rs6484377	0.942916	0.995421
11	28656233	rs7942417	11	28653487	rs6484377	0.942916	0.995421
11	28656233	rs7942417	11	28651357	rs10835383	0.936564	0.990828
11	28656233	rs7942417	11	28651357	rs10835383	0.936564	0.990828
11	28656233	rs7942417	11	28652995	rs4275621	0.924996	0.995355
11	127463032	rs7937974	11	127458279	rs7946684	1	1
11	127463032	rs7937974	11	127459724	rs10893723	1	1
11	127463032	rs7937974	11	127461929	rs111164566	1	1
11	127463032	rs7937974	11	127462728	rs7949669	1	1
11	127463032	rs7937974	11	127463833	rs34903748	1	1
11	127463032	rs7937974	11	127464460	rs2322825	1	1
11	127463032	rs7937974	11	127465370	rs7946281	1	1
11	127463032	rs7937974	11	127466806	rs2199755	1	1
		rs7937974			rs7937974	1	1
11	127463032	rs7937974	11	127461478	rs4937246	0.997962	1
11	127463032	rs7937974	11	127461668	rs4936019	0.997962	1
11	127463032	rs7937974	11	127462074	rs371092162	0.997962	1
11	127463032	rs7937974	11	127462115	rs372336299	0.997962	1
11	127463032	rs7937974	11	127467500	rs4937248	0.997962	1
11	127463032	rs7937974	11	127467572	rs4937249	0.997962	1
11	127463032	rs7937974	11	127466762	rs763300	0.99796	1
11	127463032	rs7937974	11	127467670	rs7933620	0.995918	0.995918
11	127463032	rs7937974	11	127467858	rs7936292	0.995918	0.995918
11	127463032	rs7937974	11	127467435	rs4937247	0.905975	1
11	127463032	rs7937974	11	127466003	rs9787953	0.903031	1
11	127463032	rs7937974	11	127459306	rs3853378	0.901108	1
11	127463032	rs7937974	11	127463683	rs11220984	0.901108	1
11	127463032	rs7937974	11	127464039	rs11220985	0.901108	1
11	127463032	rs7937974	11	127461753	rs4936020	0.898861	0.995382
11	127463032	rs7937974	11	127467938	rs7936325	0.896936	0.995369
		rs79366331			rs79366331	1	1
1	150971194	rs79366331	1	150969591	rs75172050	0.991631	1
1	150971194	rs79366331	1	150971005	rs113138449	0.991631	1
1	150971194	rs79366331	1	150972538	rs12079970	0.983451	1
1	150971194	rs79366331	1	150974080	rs12096801	0.983451	1
1	150971194	rs79366331	1	150974970	rs41310885	0.983451	1
1	150971194	rs79366331	1	150968857	rs771200	-0.975453	-1
1	150971194	rs79366331	1	150969991	rs2925740	-0.975453	-1
		rs79360559			rs79360559	1	1
4	162300130	rs79360559	4	162296366	rs6834292	0.988219	1
8	48734891	rs79283501	8	48739304	rs4278157	1	1
		rs79283501			rs79283501	1	1
		rs79269403			rs79269403	1	1
		rs79245415			rs79245415	1	1
		rs7924036			rs7924036	1	1
10	65191644	rs7924036	10	65188317	rs10761763	0.957197	1
10	65191644	rs7924036	10	65190326	rs10761766	0.957197	1
10	65191644	rs7924036	10	65192287	rs3740331	0.957197	1
		rs7923245			rs7923245	1	1
		rs7917795			rs7917795	1	1
10	57185508	rs7917795	10	57185194	rs12253274	0.998008	1
10	57185508	rs7917795	10	57185262	rs7906554	0.998008	1
10	57185508	rs7917795	10	57181540	rs10825506	0.996019	1
10	57185508	rs7917795	10	57183476	rs1334526	0.996019	1
10	57185508	rs7917795	10	57186200	rs1572234	0.996011	0.996011
10	57185508	rs7917795	10	57180539	rs7895623	0.994036	1
10	57185508	rs7917795	10	57180888	rs10763202	0.994036	1
10	57185508	rs7917795	10	57180925	rs10763203	0.994036	1
10	57185508	rs7917795	10	57188994	rs11004852	0.982086	0.991936
10	57185508	rs7917795	10	57185432	rs200830285	0.923682	0.973581
10	57185508	rs7917795	10	57185432	rs35473888	0.923682	0.973581
10	104775907	rs7914558	10	104775230	rs34286991	1	1
10	104775907	rs7914558	10	104775334	rs4917380	1	1
		rs7914558			rs7914558	1	1
10	104775907	rs7914558	10	104771028	rs4917990	0.997958	1
10	104775907	rs7914558	10	104771210	rs111326718	0.997958	1
10	104775907	rs7914558	10	104771921	rs7071373	0.997958	1
2	63331775	rs79036893	2	63330474	rs62180275	1	1
2	63331775	rs79036893	2	63330619	rs62180276	1	1
		rs79036893			rs79036893	1	1
		rs78648104			rs78648104	1	1
16	83414060	rs78600318	16	83415480	rs11642369	1	1
16	83414060	rs78600318	16	83416102	rs75903166	1	1
16	83414060	rs78600318	16	83417176	rs11639762	1	1
16	83414060	rs78600318	16	83417235	rs11639769	1	1
16	83414060	rs78600318	16	83417698	rs79847030	1	1
16	83414060	rs78600318	16	83417805	rs79183394	1	1
16	83414060	rs78600318	16	83418331	rs17212733	1	1
		rs78600318			rs78600318	1	1
16	83414060	rs78600318	16	83416148	rs56255945	0.995718	1
16	83414060	rs78600318	16	83414600	rs78867897	0.995691	1
16	83414060	rs78600318	16	83414841	rs17212628	0.995691	1
16	83414060	rs78600318	16	83415032	rs76323466	0.995691	1
16	83414060	rs78600318	16	83415452	rs11642332	0.991391	0.991391
16	83414060	rs78600318	16	83414439	rs377680411	0.969646	1
16	83414060	rs78600318	16	83416802	rs74034046	0.91196	1
16	83414060	rs78600318	16	83414299	rs75291478	0.907443	1
		rs78337797			rs78337797	1	1
		rs7830689			rs7830689	1	1
8	92777059	rs7830689	8	92776407	rs5893177	0.991905	1
8	92777059	rs7830689	8	92777432	rs13258512	0.979723	0.983706
8	92777059	rs7830689	8	92775371	rs10956808	0.973703	0.98362
8	92777059	rs7830689	8	92773308	rs4440591	0.963466	0.963466
8	92777059	rs7830689	8	92775385	rs10956809	0.958496	1
		rs7808347			rs7808347	1	1
7	71692389	rs7808347	7	71688189	rs11972942	0.997967	1
7	71692389	rs7808347	7	71697125	rs4082964	0.997967	1
7	71692389	rs7808347	7	71689617	rs10237823	0.995937	1
7	71692389	rs7808347	7	71691793	rs11976062	0.993909	1
7	71692389	rs7808347	7	71693627	rs10236173	0.993909	1
7	71692389	rs7808347	7	71692525	rs138688728	0.989863	1
2	125052995	rs780024	2	125053080	rs780025	1	1
		rs780024			rs780024	1	1
2	125052995	rs780024	2	125050368	rs780018	0.995574	1
2	125052995	rs780024	2	125048454	rs780015	0.993372	1
2	125052995	rs780024	2	125052468	rs810513	0.993372	1
2	125052995	rs780024	2	125051229	rs780020	0.991137	0.995544
2	125052995	rs780024	2	125049682	rs796644	0.988994	1
7	117512652	rs7795873	7	117508505	rs7794364	1	1
7	117512652	rs7795873	7	117512600	rs7795627	1	1
7	117512652	rs7795873	7	117512984	rs7796616	1	1
		rs7795873			rs7795873	1	1
7	117512652	rs7795873	7	117514764	rs10267811	0.954567	0.995401
		rs7794285			rs7794285	1	1
7	104849736	rs7794285	7	104846172	rs55712418	0.974425	1
7	104849736	rs7794285	7	104846633	rs56269269	0.974425	1
7	104849736	rs7794285	7	104853974	rs140269790	0.972487	1
7	104849736	rs7794285	7	104846374	rs139433699	0.917664	0.995677
		rs77939846			rs77939846	1	1
2	166383674	rs77939846	2	166385361	rs78659826	0.980599	1
7	140124822	rs7793448	7	140125360	rs12216582	1	1
		rs7793448			rs7793448	1	1
7	140124822	rs7793448	7	140121930	rs112058969	0.997706	1
7	140124822	rs7793448	7	140122338	rs80274100	0.997706	1
7	140124822	rs7793448	7	140120474	rs57031981	0.99542	1
7	140124822	rs7793448	7	140125523	rs540302116	0.990815	1
		rs77902252			rs77902252	1	1
2	58172394	rs77902252	2	58171707	rs146154616	0.986245	1
		rs778591			rs778591	1	1
5	140025483	rs778591	5	140024041	rs753280	0.997946	1
5	140025483	rs778591	5	140024431	rs702399	0.987706	1
5	140025483	rs778591	5	140024490	rs702398	0.985741	1
5	140025483	rs778591	5	140027215	rs778593	0.985627	0.995836
5	140025483	rs778591	5	140027303	rs778594	0.985627	0.995836
5	140025483	rs778591	5	140028773	rs2569160	0.985627	0.995836
5	140025483	rs778591	5	140029779	rs2245643	0.985627	0.995836
5	140025483	rs778591	5	140029957	rs2245640	0.985627	0.995836
5	140025483	rs778591	5	140030305	rs1962648	0.985627	0.995836
5	140025483	rs778591	5	140030242	rs1962649	0.983727	1
5	140025483	rs778591	5	140028959	rs58005216	0.952803	0.978759
7	137070297	rs7785663	7	137072150	rs4732253	1	1
7	137070297	rs7785663	7	137072150	rs4732253	1	1
7	137070297	rs7785663	7	137072363	rs728054	1	1
7	137070297	rs7785663	7	137072363	rs728054	1	1
7	137070297	rs7785663	7	137072530	rs728055	1	1
7	137070297	rs7785663	7	137072530	rs728055	1	1
7	137070297	rs7785663	7	137073258	rs13230189	1	1
7	137070297	rs7785663	7	137073258	rs13230189	1	1
7	137070297	rs7785663	7	137070206	rs983708	1	1
7	137070297	rs7785663	7	137071263	rs4613918	1	1
7	137070297	rs7785663	7	137071326	rs4283969	1	1
7	137070297	rs7785663	7	137071338	rs2351137	1	1
7	137070297	rs7785663	7	137071389	rs2351138	1	1
		rs7785663			rs7785663	1	1
7	137070297	rs7785663	7	137072095	rs4728408	0.997841	1
7	137070297	rs7785663	7	137072095	rs4728408	0.997841	1
7	137070297	rs7785663	7	137074539	rs7779548	0.997841	1
7	137070297	rs7785663	7	137074539	rs7779548	0.997841	1
7	137070297	rs7785663	7	137071143	rs4518583	0.997841	1
7	137070297	rs7785663	7	137072930	rs2278829	0.995689	1
7	137070297	rs7785663	7	137072930	rs2278829	0.995689	1
7	137070297	rs7785663	7	137074759	rs1376607	0.995689	1
7	137070297	rs7785663	7	137074759	rs1376607	0.995689	1
7	137070297	rs7785663	7	137074760	rs1376608	0.995689	1
7	137070297	rs7785663	7	137074760	rs1376608	0.995689	1
7	137070297	rs7785663	7	137074838	rs3735026	0.995689	1
7	137070297	rs7785663	7	137074838	rs3735026	0.995689	1
7	137070297	rs7785663	7	137074843	rs3735025	0.995689	1
7	137070297	rs7785663	7	137074843	rs3735025	0.995689	1
7	137070297	rs7785663	7	137068834	rs13234894	0.978412	0.995576
7	137070297	rs7785663	7	137067615	rs12534625	0.976218	0.991177
7	137070297	rs7785663	7	137066363	rs34997884	0.965348	0.978005
2	233788349	rs778353	2	233788733	rs1083521	1	1
2	233788349	rs778353	2	233788996	rs1083517	1	1
2	233788349	rs778353	2	233789094	rs895435	1	1
2	233788349	rs778353	2	233790222	rs747463	1	1
2	233788349	rs778353	2	233790288	rs2004202	1	1
2	233788349	rs778353	2	233790446	rs2004203	1	1
2	233788349	rs778353	2	233790474	rs2880986	1	1
2	233788349	rs778353	2	233790481	rs11675082	1	1
2	233788349	rs778353	2	233790522	rs2592128	1	1
		rs778353			rs778353	1	1
2	233788349	rs778353	2	233790170	rs747462	0.99598	1
2	233788349	rs778353	2	233791607	rs1878289	0.995976	1
2	233788349	rs778353	2	233791647	rs2592127	0.995976	1
2	233788349	rs778353	2	233792108	rs2675960	0.995976	1
2	233788349	rs778353	2	233788861	rs1083520	0.99597	0.99597
2	233788349	rs778353	2	233788868	rs1083519	0.99597	0.99597
2	233788349	rs778353	2	233788888	rs1083518	0.99597	0.99597
2	233788349	rs778353	2	233789462	rs1083515	0.993956	0.995961
2	233788349	rs778353	2	233789469	rs1083514	0.993956	0.995961
2	233788349	rs778353	2	233792424	rs2592118	0.993956	0.995961
2	233788349	rs778353	2	233791047	rs571553609	0.993477	0.993477
2	233788349	rs778353	2	233791047	rs559391367	0.993477	0.993477
2	233788349	rs778353	2	233791047	rs3038717	0.993477	0.993477
2	233788349	rs778353	2	233792206	rs2944590	0.991941	0.991941
2	233788349	rs778353	2	233793210	rs73102769	0.987911	0.987911
2	233788349	rs778353	2	233790521	rs2675952	0.985971	1
2	233788349	rs778353	2	233792961	rs191373913	0.975904	0.991793
2	233788349	rs778353	2	233792962	rs181813160	0.975904	0.991793
		rs7774403			rs7774403	1	1
6	12950750	rs7774403	6	12952039	rs4236091	0.997951	1
12	22704366	rs77699638	12	22706523	rs148330590	1	1
		rs77699638			rs77699638	1	1
6	99265083	rs7769568	6	99267876	rs4839989	1	1
		rs7769568			rs7769568	1	1
6	99265083	rs7769568	6	99263765	rs9321197	0.914947	1
6	99265083	rs7769568	6	99269212	rs9492426	0.914947	1
		rs7761172			rs7761172	1	1
6	98284049	rs7761172	6	98286049	rs142226952	0.995941	0.995941
6	98284049	rs7761172	6	98286150	rs9387711	0.995941	0.995941
6	98284049	rs7761172	6	98287328	rs6915773	0.995941	0.995941
6	98284049	rs7761172	6	98286625	rs11755344	-0.96978	-0.995814
6	98284049	rs7761172	6	98280183	rs1538362	-0.971864	-1
6	98284049	rs7761172	6	98282772	rs11962819	-0.971864	-1
6	98284049	rs7761172	6	98283370	rs6569109	-0.971864	-1
6	98284049	rs7761172	6	98283959	rs2388195	-0.971864	-1
6	98284049	rs7761172	6	98284225	rs11326679	-0.971864	-1
6	98284049	rs7761172	6	98285097	rs9489891	-0.971864	-1
		rs77596024			rs77596024	1	1
10	103557094	rs77596024	10	103558260	rs11191117	0.982579	1
10	103557094	rs77596024	10	103559244	rs76134290	0.982579	1
		rs7744868			rs7744868	1	1
6	170060332	rs7744868	6	170059626	rs3823464	0.910299	0.993199
		rs7738395			rs7738395	1	1
6	92202766	rs7738395	6	92201718	rs4421172	0.991359	0.991359
		rs7724655			rs7724655	1	1
		rs7716818			rs7716818	1	1
2	173568963	rs77143891	2	173564637	rs12465795	1	1
2	173568963	rs77143891	2	173566359	rs77170493	1	1
2	173568963	rs77143891	2	173566932	rs74265101	1	1
2	173568963	rs77143891	2	173568164	rs12469378	1	1
2	173568963	rs77143891	2	173569662	rs12617921	1	1
2	173568963	rs77143891	2	173570073	rs12618078	1	1
2	173568963	rs77143891	2	173570238	rs12618132	1	1
		rs77143891			rs77143891	1	1
5	50731379	rs7714281	5	50733421	rs10043658	1	1
5	50731379	rs7714281	5	50734413	rs6891088	1	1
5	50731379	rs7714281	5	50735904	rs7733960	1	1
5	50731379	rs7714281	5	50736313	rs11951998	1	1
		rs7714281			rs7714281	1	1
5	50731379	rs7714281	5	50734334	rs10041557	0.997838	1
5	50731379	rs7714281	5	50734786	rs6865525	0.997838	1
5	50731379	rs7714281	5	50731535	rs7714459	0.99352	1
		rs77135925			rs77135925	1	1
		rs7708354			rs7708354	1	1
5	167644292	rs7708354	5	167645887	rs1363560	0.991325	1
		rs7707252			rs7707252	1	1
5	78840609	rs7707252	5	78837520	rs7737668	0.992298	1
5	78840609	rs7707252	5	78836415	rs35524694	0.987165	1
		rs770463			rs770463	1	1
5	88194949	rs770463	5	88190603	rs10066711	0.990108	1
5	88194949	rs770463	5	88199222	rs10038371	0.988141	1
		rs7696257			rs7696257	1	1
4	137474782	rs7696257	4	137472969	rs2406011	0.958517	1
4	137474782	rs7696257	4	137475530	rs12507557	0.95635	1
4	137474782	rs7696257	4	137477534	rs10012643	0.919323	0.97252
3	43321413	rs76887862	3	43325093	rs55836177	1	1
		rs76887862			rs76887862	1	1
		rs76853196			rs76853196	1	1
		rs7684645			rs7684645	1	1
4	165796145	rs7684645	4	165800153	rs4541465	0.997994	1
4	165796145	rs7684645	4	165796114	rs7684654	0.997994	1
4	165796145	rs7684645	4	165793199	rs70952663	0.995994	1
4	165796145	rs7684645	4	165795723	rs10030408	0.995984	0.995984
4	165796145	rs7684645	4	165799832	rs13120303	0.910493	1
4	57823456	rs7680140	4	57823047	rs7697176	1	1
		rs7680140			rs7680140	1	1
4	31143817	rs7675916	4	31139332	rs16884398	1	1
4	31143817	rs7675916	4	31141946	rs16884402	1	1
		rs7675916			rs7675916	1	1
		rs767012			rs767012	1	1
		rs766406			rs766406	1	1
6	26319587	rs766406	6	26314618	rs9461242	0.974439	1
6	26319587	rs766406	6	26318902	rs9467703	0.974439	1
6	26319587	rs766406	6	26319533	rs766407	0.974439	1
6	26319587	rs766406	6	26323504	rs11756673	0.974439	1
6	26319587	rs766406	6	26316117	rs141414977	0.92235	1
		rs76582795			rs76582795	1	1
2	161872206	rs76582795	2	161870591	rs111818911	0.997593	1
2	161872206	rs76582795	2	161871420	rs62194174	0.997593	1
2	161872206	rs76582795	2	161873798	rs12692627	0.997593	1
2	161872206	rs76582795	2	161873263	rs12990008	0.995175	0.995175
8	12679679	rs76552497	8	12681226	rs17768869	1	1
		rs76552497			rs76552497	1	1
8	12679679	rs76552497	8	12681366	rs17830872	0.996224	1
8	12679679	rs76552497	8	12675620	rs17830672	0.932532	0.946642
8	12679679	rs76552497	8	12680106	rs17830696	0.92397	1
8	12679679	rs76552497	8	12680477	rs17830757	0.92397	1
8	12679679	rs76552497	8	12676907	rs199699210	0.904565	0.968959
		rs76545266			rs76545266	1	1
		rs7649275			rs7649275	1	1
3	53758702	rs7649275	3	53760479	rs34337122	0.995663	1
3	53758702	rs7649275	3	53760050	rs2612034	0.995635	1
3	53758702	rs7649275	3	53757158	rs898409	0.991272	0.991272
3	53758702	rs7649275	3	53762568	rs1020820	0.982927	1
3	53758702	rs7649275	3	53759030	rs201758324	0.903723	1
3	137060688	rs7648568	3	137057629	rs66752974	1	1
		rs7648568			rs7648568	1	1
3	175736705	rs7646954	3	175735554	rs59075554	1	1
		rs7646954			rs7646954	1	1
3	175736705	rs7646954	3	175741696	rs2902225	0.997553	1
3	175736705	rs7646954	3	175734355	rs13069895	0.992644	1
3	175736705	rs7646954	3	175741464	rs7643487	0.990179	0.995059
3	175736705	rs7646954	3	175737585	rs201246201	0.985295	1
3	175736705	rs7646954	3	175738095	rs200167554	0.965723	1
3	175736705	rs7646954	3	175734851	rs200200747	0.929094	1
3	175736705	rs7646954	3	175734976	rs141894500	0.929094	1
3	175736705	rs7646954	3	175733440	rs7646761	0.926653	1
3	175736705	rs7646954	3	175737977	rs202019218	0.926653	1
3	173397995	rs7640631	3	173397581	rs11708138	1	1
		rs7640631			rs7640631	1	1
3	173397995	rs7640631	3	173400806	rs1502468	0.989084	1
3	173397995	rs7640631	3	173402169	rs1393450	0.933281	0.987943
		rs7640614			rs7640614	1	1
3	71599570	rs7640614	3	71603360	rs73094902	0.997944	1
3	71599570	rs7640614	3	71594836	rs11719972	0.98567	0.995848
3	71599570	rs7640614	3	71595257	rs11720121	0.981705	1
3	71599570	rs7640614	3	71603773	rs62244888	0.963853	1
3	118614734	rs7634976	3	118614733	rs7634975	1	1
		rs7634976			rs7634976	1	1
3	118614734	rs7634976	3	118611365	rs73183699	0.995921	1
3	118614734	rs7634976	3	118610867	rs11446194	0.944993	0.983409
		rs7633520			rs7633520	1	1
3	23966424	rs7633520	3	23962645	rs2001209	0.997475	1
3	23966424	rs7633520	3	23963182	rs9755750	0.997475	1
3	23990585	rs7631394	3	23990240	rs11922577	1	1
		rs7631394			rs7631394	1	1
3	23990585	rs7631394	3	23986982	rs7644275	0.997373	1
3	23990585	rs7631394	3	23986746	rs56317749	0.994747	0.994747
3	23990585	rs7631394	3	23985808	rs4131864	0.986847	0.994684
3	23990585	rs7631394	3	23992392	rs571084206	0.939145	0.961883
3	49414790	rs7623659	3	49412558	rs6809216	1	1
3	49414790	rs7623659	3	49416824	rs7648841	1	1
3	49414790	rs7623659	3	49417242	rs6446264	1	1
		rs7623659			rs7623659	1	1
		rs7619544			rs7619544	1	1
3	43893544	rs7619544	3	43892106	rs9874374	-1	-1
3	43893544	rs7619544	3	43894323	rs7620253	-1	-1
3	43893544	rs7619544	3	43896175	rs11130015	-1	-1
3	136400419	rs7618871	3	136398386	rs7634476	1	1
		rs7618871			rs7618871	1	1
3	136400419	rs7618871	3	136398569	rs143768809	0.972171	1
3	136400419	rs7618871	3	136402292	rs7637129	0.958156	1
3	136400419	rs7618871	3	136404682	rs4408829	0.958156	1
3	136400419	rs7618871	3	136404765	rs34841007	0.958156	1
3	136400419	rs7618871	3	136402109	rs35597261	0.935404	0.962383
		rs76160968			rs76160968	1	1
3	104238379	rs7614520	3	104240946	rs34743821	1	1
		rs7614520			rs7614520	1	1
3	104238379	rs7614520	3	104243213	rs58696312	0.997843	1
3	104238379	rs7614520	3	104235997	rs1606834	-0.911346	-1
3	104238379	rs7614520	3	104236027	rs6808535	-0.913232	-1
3	104238379	rs7614520	3	104241640	rs529015426	-0.913232	-1
3	104238379	rs7614520	3	104239185	rs11328437	-0.927801	-0.990923
3	104238379	rs7614520	3	104236243	rs71111311	-0.929492	-0.99541
3	104238379	rs7614520	3	104236243	rs80329149	-0.929492	-0.99541
3	104238379	rs7614520	3	104243045	rs2961200	-0.930456	-1
3	104238379	rs7614520	3	104243247	rs2961201	-0.930456	-1
3	104238379	rs7614520	3	104237099	rs2961188	-0.932398	-1
3	104238379	rs7614520	3	104237301	rs2961189	-0.932398	-1
3	104238379	rs7614520	3	104237372	rs2961190	-0.932398	-1
3	104238379	rs7614520	3	104237405	rs2961191	-0.932398	-1
3	104238379	rs7614520	3	104237588	rs2961357	-0.932398	-1
3	104238379	rs7614520	3	104237606	rs2961358	-0.932398	-1
3	104238379	rs7614520	3	104237950	rs2943729	-0.932398	-1
3	104238379	rs7614520	3	104238051	rs2961359	-0.932398	-1
3	104238379	rs7614520	3	104238088	rs2961361	-0.932398	-1
3	104238379	rs7614520	3	104238138	rs2961362	-0.932398	-1
3	104238379	rs7614520	3	104238611	rs1913709	-0.932398	-1
3	104238379	rs7614520	3	104238638	rs2943718	-0.932398	-1
3	104238379	rs7614520	3	104239171	rs2943719	-0.932398	-1
3	104238379	rs7614520	3	104239181	rs9852353	-0.932398	-1
3	104238379	rs7614520	3	104239526	rs2961194	-0.932398	-1
3	104238379	rs7614520	3	104239653	rs2961318	-0.932398	-1
3	104238379	rs7614520	3	104239762	rs2961319	-0.932398	-1
3	104238379	rs7614520	3	104239778	rs2961320	-0.932398	-1
3	104238379	rs7614520	3	104239968	rs2943720	-0.932398	-1
3	104238379	rs7614520	3	104240025	rs2943721	-0.932398	-1
3	104238379	rs7614520	3	104240181	rs2961195	-0.932398	-1
3	104238379	rs7614520	3	104240187	rs2943722	-0.932398	-1
3	104238379	rs7614520	3	104240421	rs2943723	-0.932398	-1
3	104238379	rs7614520	3	104240636	rs2961196	-0.932398	-1
3	104238379	rs7614520	3	104240759	rs2961321	-0.932398	-1
3	104238379	rs7614520	3	104240831	rs2961197	-0.932398	-1
3	104238379	rs7614520	3	104241443	rs2961323	-0.932398	-1
3	104238379	rs7614520	3	104241638	rs4989900	-0.932398	-1
3	104238379	rs7614520	3	104241764	rs2961324	-0.932398	-1
3	104238379	rs7614520	3	104242168	rs2961198	-0.932398	-1
3	104238379	rs7614520	3	104242531	rs2961326	-0.932398	-1
3	104238379	rs7614520	3	104242558	rs1877995	-0.932398	-1
3	104238379	rs7614520	3	104242908	rs1877996	-0.932398	-1
3	104238379	rs7614520	3	104243195	rs2961328	-0.932398	-1
3	104238379	rs7614520	3	104243326	rs10662036	-0.932398	-1
3	104238379	rs7614520	3	104236729	rs2961187	-0.934346	-1
3	104238379	rs7614520	3	104238080	rs2961360	-0.934346	-1
3	104238379	rs7614520	3	104238700	rs1913710	-0.934346	-1
3	104238379	rs7614520	3	104242391	rs2961199	-0.934346	-1
		rs7613360			rs7613360	1	1
3	49916709	rs7613360	3	49914396	rs11712056	0.894911	1
		rs760648			rs760648	1	1
22	42571027	rs760648	22	42570457	rs742089	0.901443	0.929181
		rs7606277			rs7606277	1	1
2	100929525	rs7606277	2	100930133	rs11123825	0.977613	0.995408
		rs7598185			rs7598185	1	1
2	59952258	rs7598185	2	59949464	rs13015159	0.995476	0.995476
2	59952258	rs7598185	2	59949494	rs11691352	0.954056	0.995346
		rs759362			rs759362	1	1
2	40288586	rs759362	2	40284442	rs4952641	0.99603	1
2	40288586	rs759362	2	40285223	rs985058	0.994035	0.996014
2	40288586	rs759362	2	40289266	rs759361	0.994035	0.996014
2	40288586	rs759362	2	40286301	rs7598287	0.992077	1
2	40288586	rs759362	2	40292288	rs2066966	0.98011	0.98011
2	40288586	rs759362	2	40285230	rs985057	0.978164	0.987943
2	40288586	rs759362	2	40289560	rs759360	0.976247	0.991912
2	40288586	rs759362	2	40290111	rs6544306	0.974364	0.995931
2	40288586	rs759362	2	40288850	rs1157961	0.974289	0.991896
2	40288586	rs759362	2	40284962	rs985059	0.927476	0.974854
		rs75919030			rs75919030	1	1
		rs7591506			rs7591506	1	1
		rs7590388			rs7590388	1	1
2	101042121	rs7590388	2	101043668	rs12373827	0.98027	1
2	22539737	rs7585730	2	22535257	rs59145082	1	1
		rs7585730			rs7585730	1	1
2	22539737	rs7585730	2	22535565	rs12052648	0.998014	1
2	22539737	rs7585730	2	22537263	rs4665177	0.998014	1
2	22539737	rs7585730	2	22540645	rs4581924	0.998014	1
2	22539737	rs7585730	2	22538194	rs145806563	0.980315	1
2	22539737	rs7585730	2	22540427	rs4544476	0.962784	0.995886
		rs7584946			rs7584946	1	1
		rs7581524			rs7581524	1	1
		rs7580488			rs7580488	1	1
2	225473262	rs7580488	2	225472984	rs7594223	0.99788	1
2	225473262	rs7580488	2	225475559	rs56337305	0.995771	1
		rs7579670			rs7579670	1	1
2	157490424	rs7579670	2	157493923	rs11903290	0.932176	1
2	157490424	rs7579670	2	157494504	rs1031811	0.932176	1
		rs7575189			rs7575189	1	1
2	174015167	rs7575189	2	174014243	rs57253177	0.90287	1
		rs7562367			rs7562367	1	1
2	48032612	rs7562367	2	48032873	rs2234731	0.976077	1
2	48032612	rs7562367	2	48034805	rs11314400	0.958424	0.96474
2	48032612	rs7562367	2	48031687	rs138593458	0.950941	0.98654
1	41761079	rs7548367	1	41763017	rs6660666	1	1
		rs7548367			rs7548367	1	1
1	41761079	rs7548367	1	41764462	rs12027245	-0.914205	-0.930899
1	41761079	rs7548367	1	41761631	rs575719708	-0.945877	-0.972
1	41761079	rs7548367	1	41761631	rs113004992	-0.945877	-0.972
1	41761079	rs7548367	1	41761219	rs12030183	-0.968187	-0.995272
1	41761079	rs7548367	1	41756825	rs11209802	-0.968269	-1
1	41761079	rs7548367	1	41762155	rs12030420	-0.970527	-1
		rs75477016			rs75477016	1	1
		rs7546297			rs7546297	1	1
1	32106493	rs7546297	1	32101774	rs10798881	0.997816	1
1	32106493	rs7546297	1	32108546	rs10798882	0.976158	0.991154
1	32106493	rs7546297	1	32108578	rs7524405	0.976158	0.991154
1	32106493	rs7546297	1	32102770	rs10624458	0.96594	1
1	32106493	rs7546297	1	32105446	rs6425777	0.96594	1
1	32106493	rs7546297	1	32107621	rs6699558	0.96594	1
		rs7545279			rs7545279	1	1
		rs75415431			rs75415431	1	1
		rs7531118			rs7531118	1	1
		rs7529364			rs7529364	1	1
1	72663404	rs7529364	1	72661287	rs6656980	0.95369	1
1	72663404	rs7529364	1	72663248	rs7518919	0.95369	1
1	72663404	rs7529364	1	72663575	rs12141242	0.95369	1
1	72663404	rs7529364	1	72664937	rs1342874	0.95369	1
		rs7528604			rs7528604	1	1
1	66407351	rs7528604	1	66411399	rs3009872	0.997975	1
1	66407351	rs7528604	1	66410108	rs11208774	-0.920603	-0.995649
1	66407351	rs7528604	1	66403091	rs2310754	-0.922783	-1
1	66407351	rs7528604	1	66410540	rs11208775	-0.922783	-1
1	66407351	rs7528604	1	66411732	rs11208776	-0.922783	-1
1	32179260	rs7524140	1	32177994	rs12405005	1	1
		rs7524140			rs7524140	1	1
1	32179260	rs7524140	1	32178609	rs4949466	0.981516	1
1	32179260	rs7524140	1	32177694	rs12401511	0.966774	0.971375
1	32179260	rs7524140	1	32178488	rs4949465	0.957971	0.971518
1	32179260	rs7524140	1	32180166	rs55634335	0.957971	0.971518
1	32179260	rs7524140	1	32175926	rs6692058	0.95307	0.962066
1	32179260	rs7524140	1	32182819	rs6425781	0.95307	0.962066
		rs7522293			rs7522293	1	1
1	163727922	rs7521492	1	163726839	rs4112578	1	1
		rs7521492			rs7521492	1	1
1	163727922	rs7521492	1	163730345	rs4610986	0.985863	1
1	163727922	rs7521492	1	163731295	rs10799960	0.985863	1
1	163727922	rs7521492	1	163725270	rs12131225	0.983808	0.995883
		rs7519251			rs7519251	1	1
1	73321796	rs7519251	1	73318564	rs10889994	0.997978	1
1	73321796	rs7519251	1	73318666	rs12066492	0.997978	1
1	73321796	rs7519251	1	73318107	rs12735281	-0.922869	-1
1	73321796	rs7519251	1	73318909	rs4649968	-0.922869	-1
1	73321796	rs7519251	1	73319498	rs4650157	-0.922869	-1
1	73321796	rs7519251	1	73321923	rs11210075	-0.922869	-1
1	73321796	rs7519251	1	73323630	rs11210076	-0.922869	-1
1	73321796	rs7519251	1	73325978	rs4650158	-0.922869	-1
		rs7511800			rs7511800	1	1
1	44214268	rs7511800	1	44213050	rs112646031	0.995243	1
1	44214268	rs7511800	1	44213481	rs7551551	0.995243	1
1	44214268	rs7511800	1	44216633	rs11584382	0.990527	1
1	44214268	rs7511800	1	44210190	rs59305903	0.981215	1
1	44214268	rs7511800	1	44211118	rs10692321	0.981215	1
1	44214268	rs7511800	1	44214887	rs56338811	0.981215	1
1	44214268	rs7511800	1	44215014	rs56367078	0.981215	1
1	44214268	rs7511800	1	44215411	rs56701980	0.981215	1
1	44214268	rs7511800	1	44215858	rs12062824	0.981215	1
1	44214268	rs7511800	1	44216375	rs6668616	0.981215	1
1	44214268	rs7511800	1	44216886	rs6700256	0.981215	1
1	44214268	rs7511800	1	44217752	rs6429639	0.981215	1
1	44214268	rs7511800	1	44210386	rs6696529	0.974333	1
1	44214268	rs7511800	1	44210325	rs201958677	0.899839	1
		rs75108536			rs75108536	1	1
6	40375939	rs75108536	6	40380680	rs985146	0.964078	0.980008
		rs75059851			rs75059851	1	1
11	133822568	rs75059851	11	133822132	rs73034295	0.978365	0.981394
		rs749694			rs749694	1	1
		rs7495737			rs7495737	1	1
15	89899155	rs7495737	15	89896578	rs740425	-0.973232	-1
15	89899155	rs7495737	15	89897020	rs2077098	-0.995813	-1
		rs74773812			rs74773812	1	1
		rs74760947			rs74760947	1	1
		rs74692183			rs74692183	1	1
		rs746839			rs746839	1	1
8	142617260	rs746839	8	142615221	rs11787216	0.973461	0.990941
8	142617260	rs746839	8	142615221	rs11787216	0.973461	0.990941
8	142617260	rs746839	8	142617095	rs11782074	0.971901	1
8	142617260	rs746839	8	142617095	rs11782074	0.971901	1
8	142617260	rs746839	8	142619392	rs1078141	0.969792	1
8	142617260	rs746839	8	142619392	rs1078141	0.969792	1
8	142617260	rs746839	8	142619233	rs1106761	0.969792	1
		rs74599180			rs74599180	1	1
		rs7426688			rs7426688	1	1
3	77240829	rs7426688	3	77240719	rs146124788	0.979098	1
3	77240829	rs7426688	3	77241276	rs35676350	0.979098	1
3	77240829	rs7426688	3	77241490	rs34900121	0.979098	1
3	77240829	rs7426688	3	77241606	rs34320812	0.979098	1
3	77240829	rs7426688	3	77241991	rs113938391	0.979098	1
3	77240829	rs7426688	3	77242854	rs35304451	0.979098	1
3	77240829	rs7426688	3	77242867	rs34589150	0.979098	1
3	77240829	rs7426688	3	77243043	rs34700102	0.979098	1
3	77240829	rs7426688	3	77237112	rs11713685	0.976546	1
3	77240829	rs7426688	3	77237491	rs35436026	0.976546	1
3	77240829	rs7426688	3	77238947	rs35133299	0.976546	1
3	77240829	rs7426688	3	77240027	rs4683980	0.976546	1
3	77240829	rs7426688	3	77240100	rs4683981	0.976546	1
3	77240829	rs7426688	3	77242588	rs55859226	0.976375	0.994613
3	77240829	rs7426688	3	77242619	rs111510609	0.976375	0.994613
3	77240829	rs7426688	3	77242677	rs73098061	0.976375	0.994613
3	77240829	rs7426688	3	77242678	rs73098062	0.976375	0.994613
3	77240829	rs7426688	3	77243409	rs13100107	0.976375	0.994613
3	77240829	rs7426688	3	77243604	rs11709706	0.976375	0.994613
3	77240829	rs7426688	3	77243668	rs11713333	0.976375	0.994613
3	77240829	rs7426688	3	77243791	rs11709773	0.976375	0.994613
3	77240829	rs7426688	3	77243930	rs2068492	0.976375	0.994613
3	77240829	rs7426688	3	77244260	rs17769204	0.976375	0.994613
3	77240829	rs7426688	3	77244551	rs35002418	0.976375	0.994613
3	77240829	rs7426688	3	77244578	rs13064244	0.976375	0.994613
3	77240829	rs7426688	3	77244728	rs13064133	0.976375	0.994613
3	77240829	rs7426688	3	77244744	rs13086791	0.976375	0.994613
3	77240829	rs7426688	3	77244997	rs17820482	0.976375	0.994613
3	77240829	rs7426688	3	77245035	rs17820512	0.976375	0.994613
3	77240829	rs7426688	3	77245412	rs1372422	0.976375	0.994613
3	77240829	rs7426688	3	77245652	rs3071072	0.976375	0.994613
3	77240829	rs7426688	3	77238236	rs6548486	0.974007	1
3	77240829	rs7426688	3	77238609	rs56319429	0.974007	1
3	77240829	rs7426688	3	77239044	rs35682624	0.974007	1
3	77240829	rs7426688	3	77239275	rs13094344	0.974007	1
3	77240829	rs7426688	3	77239898	rs4683979	0.974007	1
3	77240829	rs7426688	3	77243103	rs34377179	0.974007	1
3	77240829	rs7426688	3	77243118	rs73098067	0.974007	1
3	77240829	rs7426688	3	77243119	rs13075412	0.974007	1
3	77240829	rs7426688	3	77239351	rs73098056	0.973816	0.994606
3	77240829	rs7426688	3	77243468	rs66780014	0.971271	0.994599
3	77240829	rs7426688	3	77243484	rs11709672	0.971271	0.994599
3	77240829	rs7426688	3	77243487	rs11721234	0.971271	0.994599
3	77240829	rs7426688	3	77237002	rs11713628	0.968968	1
		rs740605			rs740605	1	1
16	13749858	rs7405404	16	13749264	rs7499750	1	1
16	13749858	rs7405404	16	13749264	rs7499750	1	1
16	13749858	rs7405404	16	13750218	rs7403809	1	1
16	13749858	rs7405404	16	13750218	rs7403809	1	1
		rs7405404			rs7405404	1	1
16	13749858	rs7405404	16	13747802	rs1076884	0.997426	1
16	13749858	rs7405404	16	13747802	rs1076884	0.997426	1
16	13749858	rs7405404	16	13748915	rs7499362	0.997426	1
16	13749858	rs7405404	16	13748915	rs7499362	0.997426	1
16	13749858	rs7405404	16	13750693	rs7185124	0.997426	1
16	13749858	rs7405404	16	13750693	rs7185124	0.997426	1
16	13749858	rs7405404	16	13751824	rs11864886	-0.994839	-0.994839
16	13749858	rs7405404	16	13751824	rs11864886	-0.994839	-0.994839
16	13749858	rs7405404	16	13752355	rs12925872	-0.99742	-1
16	13749858	rs7405404	16	13753383	rs8055219	-0.99742	-1
16	13749858	rs7405404	16	13753383	rs8055219	-0.99742	-1
8	36830590	rs7387647	8	36830190	rs3015789	1	1
		rs7387647			rs7387647	1	1
8	36830590	rs7387647	8	36833859	rs3015786	0.997933	1
8	36830590	rs7387647	8	36834332	rs2970646	0.963507	0.995747
8	36830590	rs7387647	8	36832801	rs374610301	0.959095	1
		rs738352			rs738352	1	1
13	55822470	rs7329873	13	55819588	rs34859288	1	1
		rs7329873			rs7329873	1	1
13	55822470	rs7329873	13	55826906	rs9634864	0.997583	1
		rs732381			rs732381	1	1
22	40051165	rs732381	22	40049591	rs8140771	0.911017	0.970902
22	40051165	rs732381	22	40047528	rs9611209	0.895766	0.961027
		rs73206137			rs73206137	1	1
13	69236477	rs73206137	13	69233789	rs144450198	0.977533	1
13	69236477	rs73206137	13	69232287	rs12323259	-0.942526	-0.950301
13	69236477	rs73206137	13	69234072	rs530130779	-0.973338	-0.991588
		rs73139272			rs73139272	1	1
3	16858467	rs73139272	3	16858521	rs73139274	0.986971	0.99127
		rs7312919			rs7312919	1	1
		rs73111240			rs73111240	1	1
		rs73104513			rs73104513	1	1
		rs73079014			rs73079014	1	1
		rs73079004			rs73079004	1	1
		rs73078367			rs73078367	1	1
		rs73068339			rs73068339	1	1
19	59090262	rs73068339	19	59091716	rs73068342	0.995031	1
		rs72983727			rs72983727	1	1
18	75887662	rs72983727	18	75886921	rs7227576	0.972633	0.975057
18	75887662	rs72983727	18	75886318	rs35708931	0.936502	0.964543
		rs72960932			rs72960932	1	1
2	60507747	rs72960932	2	60508007	rs56311698	0.993696	1
2	60507747	rs72960932	2	60504922	rs5831570	0.981586	1
2	60507747	rs72960932	2	60503229	rs907574	0.975645	1
2	60507747	rs72960932	2	60504815	rs4079618	0.975645	1
2	60507747	rs72960932	2	60507994	rs56791697	0.97517	0.98739
2	60507747	rs72960932	2	60509449	rs17021086	0.97517	0.98739
		rs7295748			rs7295748	1	1
12	58343379	rs7295748	12	58343709	rs7299249	0.995748	1
12	58343379	rs7295748	12	58346867	rs4760347	0.995748	1
12	58343379	rs7295748	12	58342676	rs7136981	0.985157	1
2	213870964	rs72944387	2	213869353	rs17277107	1	1
2	213870964	rs72944387	2	213870534	rs72944382	1	1
2	213870964	rs72944387	2	213872852	rs147995454	1	1
		rs72944387			rs72944387	1	1
2	213870964	rs72944387	2	213872867	rs76705042	0.997394	1
2	213870964	rs72944387	2	213872953	rs17355918	0.994801	1
2	213870964	rs72944387	2	213866802	rs73087329	0.982032	1
2	213870964	rs72944387	2	213875911	rs112511023	0.982032	1
2	213870964	rs72944387	2	213868434	rs72944379	0.976851	0.994725
2	213870964	rs72944387	2	213873104	rs112361302	0.952648	1
		rs729437			rs729437	1	1
14	104093520	rs729437	14	104089458	rs4906348	0.988822	0.991036
14	104093520	rs729437	14	104089458	rs4906348	0.988822	0.991036
14	104093520	rs729437	14	104091433	rs3759586	0.988822	0.991036
14	104093520	rs729437	14	104091433	rs3759586	0.988822	0.991036
14	104093520	rs729437	14	104095700	rs1054080	0.937854	0.995156
14	104093520	rs729437	14	104095768	rs3742463	0.937854	0.995156
14	104093520	rs729437	14	104095921	rs3742465	0.937854	0.995156
14	104093520	rs729437	14	104096557	rs11850979	0.937854	0.995156
14	104093520	rs729437	14	104097578	rs8021904	0.937854	0.995156
14	104093520	rs729437	14	104091114	rs4906349	-0.933454	-0.995125
		rs72926932			rs72926932	1	1
2	186196302	rs72904748	2	186194039	rs62198774	1	1
2	186196302	rs72904748	2	186195786	rs62198775	1	1
2	186196302	rs72904748	2	186196316	rs72904751	1	1
2	186196302	rs72904748	2	186196840	rs62198776	1	1
2	186196302	rs72904748	2	186199814	rs72904763	1	1
		rs72904748			rs72904748	1	1
		rs72845660			rs72845660	1	1
10	104071972	rs72845660	10	104076230	rs17780667	0.997052	1
		rs72833340			rs72833340	1	1
10	63670684	rs72833340	10	63674933	rs58936043	0.997878	1
10	63670684	rs72833340	10	63670813	rs7075591	0.995758	1
10	63670684	rs72833340	10	63674960	rs17214506	0.99364	1
10	63670684	rs72833340	10	63667167	rs146622115	0.989391	0.991493
10	63670684	rs72833340	10	63667169	rs114248789	0.989391	0.991493
		rs72819186			rs72819186	1	1
		rs72810657			rs72810657	1	1
2	78790135	rs72810657	2	78789738	rs72810656	0.982076	1
2	78790135	rs72810657	2	78794666	rs1519625	0.979567	1
2	78790135	rs72810657	2	78790694	rs67629158	0.97707	1
2	78790135	rs72810657	2	78792886	rs61226859	0.957528	1
2	78790135	rs72810657	2	78793345	rs111322246	0.952759	1
		rs72808453			rs72808453	1	1
2	58168338	rs72808453	2	58172110	rs72808464	0.94569	0.987188
2	58168338	rs72808453	2	58172774	rs61512539	0.94569	0.987188
		rs72803194			rs72803194	1	1
5	103928316	rs72780741	5	103923520	rs72780726	1	1
5	103928316	rs72780741	5	103924373	rs17348216	1	1
5	103928316	rs72780741	5	103926383	rs17348453	1	1
5	103928316	rs72780741	5	103927259	rs72780738	1	1
		rs72780741			rs72780741	1	1
5	103928316	rs72780741	5	103929587	rs72780746	0.996714	1
5	103928316	rs72780741	5	103932782	rs72780752	0.996714	1
		rs72774059			rs72774059	1	1
16	10101151	rs72774059	16	10097927	rs72774055	0.989542	0.989542
16	10101151	rs72774059	16	10099085	rs7203512	0.98951	1
16	10101151	rs72774059	16	10099094	rs7198528	0.98951	1
16	10101151	rs72774059	16	10100861	rs139958362	0.98951	1
		rs72739469			rs72739469	1	1
		rs72730918			rs72730918	1	1
		rs72730718			rs72730718	1	1
		rs72712511			rs72712511	1	1
4	140804900	rs72712511	4	140808138	rs4863700	0.99022	0.99508
4	140804900	rs72712511	4	140809004	rs60994551	0.99022	0.99508
4	140804900	rs72712511	4	140805014	rs570568768	0.941803	0.960311
4	140804900	rs72712511	4	140801091	rs795979	0.902777	0.949469
4	140804900	rs72712511	4	140801665	rs795980	0.900589	0.949396
4	140804900	rs72712511	4	140801332	rs36094128	0.900164	0.944495
		rs72678859			rs72678859	1	1
		rs7241572			rs7241572	1	1
18	77580711	rs7241572	18	77577207	rs142236309	0.992669	1
18	77580711	rs7241572	18	77577500	rs71338065	0.992669	1
18	77580711	rs7241572	18	77578985	rs11664298	0.992669	1
18	77580711	rs7241572	18	77576336	rs71367545	0.988943	0.992597
18	77580711	rs7241572	18	77579772	rs7236339	0.919539	1
		rs722895			rs722895	1	1
5	110990400	rs722895	5	110988085	rs2013295	0.991824	1
5	110990400	rs722895	5	110991601	rs6594525	0.991824	1
		rs7218436			rs7218436	1	1
17	2241898	rs7218436	17	2243135	rs61576608	0.985099	0.991419
		rs7203132			rs7203132	1	1
16	53429774	rs7203132	16	53429172	rs2908797	0.992039	1
16	53429774	rs7203132	16	53432218	rs28815549	0.986115	1
16	53429774	rs7203132	16	53428283	rs2192868	0.898286	0.929438
16	25351933	rs7201336	16	25347012	rs6497837	1	1
16	25351933	rs7201336	16	25351632	rs6497840	1	1
16	25351933	rs7201336	16	25351947	rs7200801	1	1
		rs7201336			rs7201336	1	1
		rs7200826			rs7200826	1	1
16	13066832	rs7200826	16	13070237	rs4527008	0.960405	0.989683
16	13066832	rs7200826	16	13070670	rs34026672	0.960405	0.989683
16	13066832	rs7200826	16	13070808	rs34460306	0.960405	0.989683
16	13066832	rs7200826	16	13062231	rs4781366	0.933412	0.935717
		rs7193263			rs7193263	1	1
16	6315879	rs7193263	16	6314934	rs7188257	0.920193	1
16	6315879	rs7193263	16	6319504	rs1861188	0.907771	0.948959
16	6315879	rs7193263	16	6320192	rs536426300	0.906321	0.948111
16	6315879	rs7193263	16	6320192	rs59113414	0.906321	0.948111
		rs7192140			rs7192140	1	1
16	10173747	rs7192140	16	10172767	rs2352743	0.976384	1
16	10173747	rs7192140	16	10173052	rs2352744	0.972318	0.991874
16	10173747	rs7192140	16	10172717	rs2352742	0.960919	1
16	10173747	rs7192140	16	10172523	rs1448267	0.958853	0.995859
16	10173747	rs7192140	16	10172431	rs7500790	0.956792	0.991736
		rs7188873			rs7188873	1	1
		rs7184911			rs7184911	1	1
16	7670325	rs7184911	16	7666087	rs11646221	0.98173	0.983725
16	7670325	rs7184911	16	7673818	rs716983	-0.934967	-0.942602
16	7670325	rs7184911	16	7673254	rs7186834	-0.939034	-0.946702
15	51817197	rs7172979	15	51813426	rs112513444	1	1
		rs7172979			rs7172979	1	1
		rs7167767			rs7167767	1	1
6	33601729	rs71565398	6	33600894	rs77601296	1	1
		rs71565398			rs71565398	1	1
6	33601729	rs71565398	6	33603888	rs71565399	0.990303	1
		rs71561806			rs71561806	1	1
		rs7149827			rs7149827	1	1
14	103833668	rs7149827	14	103835127	rs12898000	0.995271	1
14	103833668	rs7149827	14	103835289	rs12898055	0.995271	1
14	103833668	rs7149827	14	103838572	rs4990176	0.962462	0.980783
14	103833668	rs7149827	14	103833384	rs11627050	0.924634	1
14	103833668	rs7149827	14	103835574	rs12878590	0.920505	1
14	103833668	rs7149827	14	103833064	rs7149169	-0.943267	-1
14	103833668	rs7149827	14	103834419	rs2403172	-0.950207	-0.994929
14	33303273	rs7146265	14	33302959	rs12879159	1	1
14	33303273	rs7146265	14	33303058	rs12882859	1	1
14	33303273	rs7146265	14	33303588	rs12885124	1	1
14	33303273	rs7146265	14	33304271	rs11623135	1	1
14	33303273	rs7146265	14	33304533	rs11156769	1	1
14	33303273	rs7146265	14	33304710	rs12433255	1	1
		rs7146265			rs7146265	1	1
14	33303273	rs7146265	14	33304090	rs11623122	0.998012	1
14	33303273	rs7146265	14	33304965	rs146597939	0.998012	1
14	33303273	rs7146265	14	33305019	rs12894779	0.998012	1
14	33303273	rs7146265	14	33305208	rs12894833	0.998012	1
14	33303273	rs7146265	14	33305456	rs34413704	0.998012	1
14	33303273	rs7146265	14	33305498	rs12896446	0.998012	1
14	33303273	rs7146265	14	33303297	rs7145828	0.99602	0.99602
14	33303273	rs7146265	14	33304471	rs58738691	0.994033	0.996013
14	33303273	rs7146265	14	33303539	rs12883788	0.978332	1
14	33303273	rs7146265	14	33303787	rs12885467	0.972542	1
14	33303273	rs7146265	14	33305342	rs12895330	0.9705	0.995918
14	33303273	rs7146265	14	33305342	rs12895330	0.9705	0.995918
14	33303273	rs7146265	14	33306042	rs7142530	0.9705	0.995918
14	33303273	rs7146265	14	33306042	rs7142530	0.9705	0.995918
14	33303273	rs7146265	14	33306122	rs7142718	0.9705	0.995918
14	33303273	rs7146265	14	33306122	rs7142718	0.9705	0.995918
14	33303273	rs7146265	14	33298730	rs34179565	0.956792	0.991736
14	33303273	rs7146265	14	33298730	rs34179565	0.956792	0.991736
14	33303273	rs7146265	14	33302881	rs17522122	0.948306	0.955883
14	33303516	rs7146202	14	33303505	rs7147653	1	1
		rs7146202			rs7146202	1	1
14	33303516	rs7146202	14	33304430	rs10147849	0.97203	1
14	33303516	rs7146202	14	33299481	rs4261436	0.92753	0.99137
14	78625652	rs7144274	14	78625855	rs4903713	1	1
		rs7144274			rs7144274	1	1
14	78625652	rs7144274	14	78626450	rs72681710	0.997824	1
14	78625652	rs7144274	14	78626907	rs4903714	0.997824	1
		rs7143268			rs7143268	1	1
14	59913626	rs7143268	14	59908840	rs7145808	0.989302	1
14	59913626	rs7143268	14	59909182	rs139199253	0.989302	1
14	59913626	rs7143268	14	59909752	rs7151321	0.989302	1
14	59913626	rs7143268	14	59910265	rs6573257	0.989302	1
14	59913626	rs7143268	14	59911214	rs9671951	0.989302	1
14	59913626	rs7143268	14	59911726	rs8015031	0.989302	1
14	59913626	rs7143268	14	59911971	rs8019830	0.989302	1
14	59913626	rs7143268	14	59908826	rs1253189	0.988487	1
14	59913626	rs7143268	14	59915246	rs202139136	0.987137	0.995663
14	59913626	rs7143268	14	59911414	rs34098292	0.98713	0.995661
14	59913626	rs7143268	14	59914223	rs7148560	0.98498	0.99135
14	59913626	rs7143268	14	59915765	rs138856218	0.98498	0.99135
14	59913626	rs7143268	14	59913931	rs7144252	0.963494	0.969724
		rs71413877			rs71413877	1	1
16	28995756	rs7140	16	28993048	rs6565300	1	1
		rs7140			rs7140	1	1
		rs71395455			rs71395455	1	1
15	85153803	rs71395455	15	85153183	rs12913702	0.997578	1
15	85153803	rs71395455	15	85149574	rs748455	0.995177	1
[truncated: 6,695 more rows]
