# Supplementary material for: Unraveling ADHD: genes, co-occurring traits, and developmental dynamics
Source: Life Sci Alliance. 2025 Feb 25;8(5):e202403029. doi: 10.26508/lsa.202403029 (PMC11861640; doi:10.26508/lsa.202403029)
Supplement: Supplementary file 4 [file LSA-2024-03029_TableS4.xlsx]

## Sheet: Table S4
Supplementary Table S4. Output from Multimorbid3D using GWAS SNPs - traits associated with ADHD in adult and fetal cortical tissue.
level	trait	total_gwas_snps	trait_snps	eqtls_in_catalog	trait_eqtls	pval	adj_pval	sim_count	sim_pval	tissue
level0	Bipolar disorder	168713	369	5337	28	2.36582e-05	0.0326247	0	0.001	adult
level0	Parkinson's disease	168713	231	5337	24	4.30121e-07	0.000593137	46	0.047	adult
level0	Schizophrenia	168713	1341	5337	140	2.73431e-34	3.77061e-31	29	0.03	adult
level0	Cognitive performance	168713	335	5337	42	5.27817e-14	7.2786e-11	0	0.001	adult
level0	Body mass index	168713	3875	5337	212	2.44348e-14	3.36956e-11	109	0.11	adult
level0	Neuroticism	168713	1004	5337	100	2.16718e-23	2.98854e-20	39	0.04	adult
level0	Plasma omega-3 polyunsaturated fatty acid levels (alphalinolenic acid)	168713	20	5337	8	8.93564e-08	0.000123222	48	0.049	adult
level0	Post bronchodilator FEV1/FVC ratio	168713	1627	5337	129	7.30446e-21	1.00729e-17	142	0.143	adult
level0	Educational attainment (years of education)	168713	2005	5337	123	6.36694e-12	8.78001e-09	7	0.008	adult
level0	Post bronchodilator FEV1	168713	1182	5337	149	4.90864e-46	6.76902e-43	143	0.144	adult
level0	Depression	168713	230	5337	30	7.28252e-11	1.00426e-07	5	0.006	adult
level0	Glycerophospholipid levels	168713	19	5337	11	1.87828e-12	2.59015e-09	59	0.06	adult
level0	Serum metabolite levels	168713	614	5337	65	4.83626e-17	6.66921e-14	125	0.126	adult
level0	Change in serum metabolite levels	168713	7	5337	4	3.24231e-05	0.0447114	27	0.028	adult
level0	Bipolar disorder or major depressive disorder	168713	101	5337	14	3.82532e-06	0.00527511	0	0.001	adult
level0	Smoking status (ever vs never smokers)	168713	260	5337	30	1.45562e-09	2.0073e-06	0	0.001	adult
level0	Number of sexual partners	168713	118	5337	17	2.07722e-07	0.000286448	0	0.001	adult
level0	Lifetime smoking index	168713	126	5337	16	2.60561e-06	0.00359313	0	0.001	adult
level0	Smoking behaviour (cigarettes smoked per day)	168713	83	5337	16	6.80359e-09	9.38216e-06	32	0.033	adult
level0	Urinary metabolite modules (eigenmetabolites) in chronic kidney disease	168713	39	5337	8	2.55136e-05	0.0351833	27	0.028	adult
level0	Urinary metabolite levels in chronic kidney disease	168713	167	5337	21	9.08443e-08	0.000125274	37	0.038	adult
level0	Depressed affect	168713	157	5337	19	6.63277e-07	0.000914659	17	0.018	adult
level0	Worry	168713	147	5337	30	4.13671e-16	5.70453e-13	35	0.036	adult
level0	Blood metabolite levels	168713	200	5337	21	1.85356e-06	0.00255606	54	0.055	adult
level0	Red blood cell fatty acid levels	168713	12	5337	7	2.17416e-08	2.99817e-05	59	0.06	adult
level0	Arsenic metabolism	168713	5	5337	4	4.87492e-06	0.00672252	3	0.004	adult
level0	Plasma omega-3 polyunsaturated fatty acid level (eicosapentaenoic acid)	168713	30	5337	8	3.12831e-06	0.00431395	56	0.057	adult
level0	Plasma omega-3 polyunsaturated fatty acid levels (docosapentaenoic acid)	168713	20	5337	7	1.70202e-06	0.00234708	51	0.052	adult
level0	Household income (MTAG)	168713	343	5337	51	7.26638e-20	1.00203e-16	55	0.056	adult
level0	Intelligence	168713	597	5337	125	1.4364e-63	1.9808e-60	25	0.026	adult
level0	Reaction time	168713	539	5337	36	2.91007e-05	0.0401299	6	0.007	adult
level0	Household income	168713	70	5337	13	2.74937e-07	0.000379138	5	0.006	adult
level0	Body mass index (joint analysis main effects and physical activity interaction)	168713	106	5337	15	1.33696e-06	0.00184367	10	0.011	adult
level0	Trans fatty acid levels	168713	131	5337	37	8.67563e-25	1.19637e-21	59	0.06	adult
level0	Verbal-numerical reasoning	168713	92	5337	21	1.00839e-12	1.39057e-09	1	0.002	adult
level0	Body mass index in physically active individuals	168713	90	5337	16	2.29133e-08	3.15975e-05	14	0.015	adult
level0	Pre bronchodilator FEV1	168713	12	5337	5	2.07841e-05	0.0286612	66	0.067	adult
level0	Pre bronchodilator FEV1/FVC ratio	168713	12	5337	5	2.07841e-05	0.0286612	66	0.067	adult
level0	Depressive symptoms (MTAG)	168713	122	5337	17	3.38646e-07	0.000466992	0	0.001	adult
level0	Depressive symptoms	168713	313	5337	31	2.98111e-08	4.11095e-05	2	0.003	adult
level0	Autism spectrum disorder or schizophrenia	168713	301	5337	25	1.41174e-05	0.0194679	0	0.001	adult
level0	Cognitive ability (MTAG)	168713	82	5337	20	9.16389e-13	1.2637e-09	1	0.002	adult
level0	Cognitive ability	168713	69	5337	20	2.53251e-14	3.49233e-11	4	0.005	adult
level0	Intelligence (MTAG)	168713	645	5337	107	1.79258e-44	2.47197e-41	50	0.051	adult
level0	Serum metabolite ratios in chronic kidney disease	168713	54	5337	38	1.14366e-44	1.57711e-41	59	0.06	adult
level0	Smoking initiation (ever regular vs never regular)	168713	465	5337	51	2.60694e-14	3.59498e-11	0	0.001	adult
level0	Phosphatidylcholine levels	168713	19	5337	11	1.87828e-12	2.59015e-09	59	0.06	adult
level0	Phosphatidylcholine-ether levels	168713	9	5337	5	3.58108e-06	0.00493831	49	0.05	adult
level0	Cholesteryl ester levels	168713	11	5337	5	1.24504e-05	0.0171691	55	0.056	adult
level0	Neurociticism	168713	181	5337	19	5.63196e-06	0.00776647	3	0.004	adult
level0	Irritable mood	168713	67	5337	11	7.87712e-06	0.0108625	31	0.032	adult
level0	Feeling worry	168713	71	5337	14	4.35875e-08	6.01071e-05	13	0.014	adult
level0	Feeling tense	168713	33	5337	9	6.09836e-07	0.000840964	13	0.014	adult
level0	Serum metabolite concentrations in chronic kidney disease	168713	33	5337	11	3.19229e-09	4.40217e-06	48	0.049	adult
level0	Feeling nervous	168713	67	5337	12	1.17977e-06	0.0016269	15	0.016	adult
level0	Age at first sexual intercourse	168713	312	5337	26	9.07533e-06	0.0125149	0	0.001	adult
level0	Experiencing mood swings	168713	69	5337	13	2.30571e-07	0.000317958	16	0.017	adult
level0	Feeling guilty	168713	29	5337	9	1.77586e-07	0.000244891	29	0.03	adult
level0	Smoking initiation	168713	163	5337	23	2.43923e-09	3.3637e-06	0	0.001	adult
level0	General cognitive ability	168713	1258	5337	133	3.3734e-33	4.65191e-30	9	0.01	adult
level0	Bipolar disorder (MTAG)	168713	99	5337	26	5.2194e-17	7.19755e-14	5	0.006	adult
level0	Neuropsychiatric disorders	168713	43	5337	12	6.10039e-09	8.41243e-06	0	0.001	adult
level0	Schizophrenia (MTAG)	168713	227	5337	49	1.71756e-26	2.36852e-23	14	0.015	adult
level0	White matter microstructure (radial diusivities)	168713	250	5337	26	1.42718e-07	0.000196808	14	0.015	adult
level0	White matter microstructure (fractional anisotropy)	168713	240	5337	22	9.80763e-06	0.0135247	30	0.031	adult
level0	Cognitive ability, years of educational attainment or schizophrenia (pleiotropy)	168713	235	5337	31	2.65072e-11	3.65534e-08	0	0.001	adult
level0	Alcohol consumption (drinks per week) (MTAG)	168713	226	5337	22	3.74009e-06	0.00515759	1	0.002	adult
level0	Major depressive disorder (MTAG)	168713	74	5337	11	2.09193e-05	0.0288477	0	0.001	adult
level0	Extremely high intelligence	168713	26	5337	7	1.22215e-05	0.0168535	0	0.001	adult
level0	General factor of neuroticism	168713	308	5337	44	1.08261e-16	1.49292e-13	86	0.087	adult
level0	Smoking initiation (ever regular vs never regular) (MTAG)	168713	685	5337	62	3.09227e-13	4.26424e-10	1	0.002	adult
level0	Anorexia nervosa, attention-deficit/hyperactivity disorder, autism spectrum disorder, bipolar disorder, major depression, obsessive-compulsive disorder, schizophrenia, or Tourette syndrome (pleiotropy)	168713	146	5337	46	8.52819e-33	1.17604e-29	0	0.001	adult
level0	Age of smoking initiation (MTAG)	168713	173	5337	24	1.57183e-09	2.16755e-06	0	0.001	adult
level0	Cigarettes smoked per day (MTAG)	168713	88	5337	12	2.18889e-05	0.0301848	0	0.001	adult
level0	Gut microbiota abundance (phylum Actinobacteria id.400)	168713	13	5337	5	3.28895e-05	0.0453546	22	0.023	adult
level0	Noncognitive aspects of educational attainment	168713	151	5337	18	1.61009e-06	0.00222031	2	0.003	adult
level0	Cognitive aspects of educational attainment	168713	260	5337	57	6.17994e-31	8.52213e-28	4	0.005	adult
level0	Schizophrenia vs ADHD (ordinary least squares (OLS))	168713	43	5337	15	2.04158e-12	2.81534e-09	1	0.002	adult
level0	Schizophrenia vs anorexia nervosa (ordinary least squares (OLS))	168713	41	5337	11	4.12558e-08	5.68918e-05	0	0.001	adult
level0	Schizophrenia vs autism spectrum disorder (ordinary least squares (OLS))	168713	40	5337	9	3.53943e-06	0.00488087	0	0.001	adult
level0	Educational attainment (MTAG)	168713	1343	5337	78	3.6225e-07	0.000499542	0	0.001	adult
level0	Cognitive performance (MTAG)	168713	592	5337	66	2.01205e-18	2.77462e-15	0	0.001	adult
level0	Self-reported math ability (MTAG)	168713	751	5337	54	3.47499e-08	4.79202e-05	0	0.001	adult
level0	Highest math class taken (MTAG)	168713	1108	5337	67	5.84502e-07	0.000806028	0	0.001	adult
level0	Smoking status	168713	181	5337	21	3.58749e-07	0.000494715	0	0.001	adult
level1	Ankylosing spondylitis	168713	83	2933	9	1.48186e-05	0.0153669	5	0.006	adult
level1	Chronic hepatitis C infection	168713	8	2933	4	6.03397e-06	0.00625723	10	0.011	adult
level1	Platelet count	168713	1841	2933	59	8.81685e-06	0.00914308	152	0.153	adult
level1	Post bronchodilator FEV1	168713	1182	2933	112	4.68748e-47	4.86092e-44	279	0.28	adult
level1	Post bronchodilator FEV1/FVC ratio	168713	1627	2933	98	1.27614e-25	1.32336e-22	198	0.199	adult
level1	Menopause (age at onset)	168713	106	2933	10	1.74052e-05	0.0180492	46	0.047	adult
level1	Pre bronchodilator FEV1	168713	12	2933	5	1.13202e-06	0.0011739	121	0.122	adult
level1	Pre bronchodilator FEV1/FVC ratio	168713	12	2933	5	1.13202e-06	0.0011739	121	0.122	adult
level1	Red vs. brown/black hair color	168713	40	2933	7	5.37431e-06	0.00557316	232	0.233	adult
level1	Immunoglobulin A vasculitis	168713	58	2933	9	7.08379e-07	0.000734589	136	0.137	adult
level1	Age at menopause	168713	93	2933	11	7.1048e-07	0.000736768	27	0.028	adult
level2	Fasting blood glucose	168713	78	5082	13	5.85578e-07	0.000873682	110	0.111	adult
level2	Idiopathic membranous nephropathy	168713	21	5082	6	2.73559e-05	0.040815	156	0.157	adult
level2	Lymphocyte counts	168713	1252	5082	71	4.88805e-07	0.000729297	598	0.598	adult
level2	White blood cell count	168713	1910	5082	109	3.71968e-10	5.54976e-07	929	0.929	adult
level2	Glycerophospholipid levels	168713	19	5082	6	1.44059e-05	0.0214936	572	0.572	adult
level2	Chronic hepatitis B infection	168713	17	5082	7	3.33978e-07	0.000498296	220	0.221	adult
level2	Red blood cell fatty acid levels	168713	12	5082	5	1.64168e-05	0.0244939	573	0.573	adult
level2	Serum metabolite ratios in chronic kidney disease	168713	54	5082	19	8.11846e-16	1.21127e-12	574	0.574	adult
level2	Immunoglobulin A vasculitis	168713	58	5082	10	8.478e-06	0.0126492	144	0.145	adult
level3	Amyotrophic lateral sclerosis	168713	83	4804	12	4.16243e-06	0.00564842	20	0.021	adult
level3	LDL cholesterol	168713	317	4804	24	1.75406e-05	0.0238026	208	0.209	adult
level3	Mean corpuscular hemoglobin	168713	2074	4804	92	2.93605e-05	0.0398423	161	0.162	adult
level3	White blood cell count	168713	1910	4804	108	3.2564e-11	4.41893e-08	875	0.875	adult
level4	Menopause (age at onset)	168713	106	3983	12	8.34331e-06	0.0102289	3	0.004	adult
level4	Asthma	168713	771	3983	38	2.46679e-05	0.0302429	67	0.068	adult
level4	Platelet count	168713	1841	3983	72	3.28946e-05	0.0403288	221	0.222	adult
level4	Mean corpuscular hemoglobin concentration	168713	613	3983	33	1.46527e-05	0.0179642	15	0.016	adult
level4	HDL Cholesterol - Triglycerides (HDLC-TG)	168713	8	3983	4	2.01213e-05	0.0246687	45	0.046	adult
level4	Inflammatory bowel disease	168713	371	3983	23	3.32685e-05	0.0407871	98	0.099	adult
level4	Serum protein levels (sST2)	168713	14	3983	5	1.22552e-05	0.0150249	145	0.146	adult
level4	Post bronchodilator FEV1	168713	1182	3983	55	2.52764e-06	0.00309888	626	0.626	adult
level4	Frontotemporal dementia	168713	26	3983	11	6.97907e-12	8.55634e-09	133	0.134	adult
level4	Total cholesterol levels	168713	1313	3983	57	1.27564e-05	0.0156394	117	0.118	adult
level4	Serum metabolite levels	168713	614	3983	32	3.64192e-05	0.0446499	403	0.404	adult
level4	Blood protein levels	168713	3396	3983	132	3.35502e-08	4.11326e-05	125	0.126	adult
level4	Nevus count or cutaneous melanoma	168713	94	3983	11	1.43126e-05	0.0175472	2	0.003	adult
level4	Atopic asthma	168713	198	3983	19	3.07935e-07	0.000377529	6	0.007	adult
level4	Red blood cell count	168713	2144	3983	83	1.25096e-05	0.0153368	22	0.023	adult
level4	Red cell distribution width	168713	1702	3983	91	1.40165e-12	1.71842e-09	119	0.12	adult
level4	Estimated glomerular filtration rate	168713	1140	3983	51	1.62637e-05	0.0199393	457	0.458	adult
level4	Age at menopause	168713	93	3983	11	1.29125e-05	0.0158308	23	0.024	adult
level0	Parkinson's disease	168713	231	2428	20	2.49046e-10	2.01727e-07	158	0.159	fetal
level0	Schizophrenia	168713	1341	2428	88	2.34902e-31	1.9027e-28	35	0.036	fetal
level0	Plasma omega-6 polyunsaturated fatty acid levels (arachidonic acid)	168713	28	2428	5	4.58556e-05	0.0371431	47	0.048	fetal
level0	Plasma omega-3 polyunsaturated fatty acid levels (alphalinolenic acid)	168713	20	2428	6	2.87861e-07	0.000233167	49	0.05	fetal
level0	Educational attainment (years of education)	168713	2005	2428	54	1.39166e-05	0.0112724	0	0.001	fetal
level0	Post bronchodilator FEV1	168713	1182	2428	96	1.25876e-41	1.0196e-38	97	0.098	fetal
level0	Post bronchodilator FEV1/FVC ratio	168713	1627	2428	74	1.71967e-17	1.39294e-14	63	0.064	fetal
level0	Glycerophospholipid levels	168713	19	2428	10	3.07174e-14	2.48811e-11	49	0.05	fetal
level0	Serum metabolite levels (CMS)	168713	132	2428	12	5.47184e-07	0.000443219	54	0.055	fetal
level0	Serum metabolite levels	168713	614	2428	64	1.99362e-34	1.61483e-31	121	0.122	fetal
level0	Alcohol consumption (drinks per week)	168713	208	2428	14	2.45172e-06	0.00198589	1	0.002	fetal
level0	Smoking status (ever vs never smokers)	168713	260	2428	14	3.06602e-05	0.0248348	0	0.001	fetal
level0	Lifetime smoking index	168713	126	2428	11	2.40184e-06	0.00194549	0	0.001	fetal
level0	Smoking behaviour (cigarettes smoked per day)	168713	83	2428	8	2.75681e-05	0.0223301	14	0.015	fetal
level0	Urinary metabolite modules (eigenmetabolites) in chronic kidney disease	168713	39	2428	7	1.30293e-06	0.00105537	67	0.068	fetal
level0	Depressed affect	168713	157	2428	19	1.99991e-12	1.61993e-09	93	0.094	fetal
level0	Worry	168713	147	2428	22	4.02222e-16	3.258e-13	71	0.072	fetal
level0	Neuroticism	168713	1004	2428	49	3.56185e-13	2.8851e-10	112	0.113	fetal
level0	Blood metabolite levels	168713	200	2428	14	1.54593e-06	0.0012522	57	0.058	fetal
level0	Red blood cell fatty acid levels	168713	12	2428	7	9.42524e-11	7.63445e-08	50	0.051	fetal
level0	Arsenic metabolism	168713	5	2428	3	2.91313e-05	0.0235964	40	0.041	fetal
level0	Plasma omega-3 polyunsaturated fatty acid levels (docosapentaenoic acid)	168713	20	2428	5	7.96037e-06	0.0064479	49	0.05	fetal
level0	Urinary metabolite levels in chronic kidney disease	168713	167	2428	16	3.49636e-09	2.83205e-06	77	0.078	fetal
level0	Cortical surface area (global PC1)	168713	15	2428	5	1.63712e-06	0.00132607	57	0.058	fetal
level0	Household income (MTAG)	168713	343	2428	20	1.95966e-07	0.000158732	10	0.011	fetal
level0	Intelligence	168713	597	2428	64	3.78669e-35	3.06722e-32	18	0.019	fetal
level0	White matter microstructure (mean diusivities)	168713	198	2428	14	1.37256e-06	0.00111177	111	0.112	fetal
level0	Trans fatty acid levels	168713	131	2428	28	1.54731e-24	1.25332e-21	49	0.05	fetal
level0	Cognitive ability (MTAG)	168713	82	2428	8	2.52286e-05	0.0204351	0	0.001	fetal
level0	TB-LM or TBLH-BMD (pleiotropy)	168713	12	2428	4	1.9313e-05	0.0156435	1	0.002	fetal
level0	Cognitive ability	168713	69	2428	9	6.80428e-07	0.000551147	5	0.006	fetal
level0	Total body bone mineral density	168713	192	2428	12	2.62984e-05	0.0213017	38	0.039	fetal
level0	Intelligence (MTAG)	168713	645	2428	60	1.14707e-29	9.29129e-27	50	0.051	fetal
level0	Serum metabolite ratios in chronic kidney disease	168713	54	2428	34	4.59713e-49	3.72368e-46	49	0.05	fetal
level0	Smoking initiation (ever regular vs never regular)	168713	465	2428	25	3.05512e-08	2.47464e-05	0	0.001	fetal
level0	Phosphatidylcholine levels	168713	19	2428	8	1.19405e-10	9.67178e-08	49	0.05	fetal
level0	Phosphatidylcholine-ether levels	168713	9	2428	4	5.089e-06	0.00412209	33	0.034	fetal
level0	Phosphatidylinositol levels	168713	6	2428	3	5.76355e-05	0.0466847	23	0.024	fetal
level0	Cholesteryl ester levels	168713	11	2428	4	1.30245e-05	0.0105499	36	0.037	fetal
level0	Irritable mood	168713	67	2428	10	4.40373e-08	3.56702e-05	121	0.122	fetal
level0	Feeling worry	168713	71	2428	14	1.76413e-12	1.42894e-09	80	0.081	fetal
level0	Serum metabolite concentrations in chronic kidney disease	168713	33	2428	10	2.56231e-11	2.07547e-08	49	0.05	fetal
level0	Feeling nervous	168713	67	2428	12	2.21958e-10	1.79786e-07	44	0.045	fetal
level0	Experiencing mood swings	168713	69	2428	9	6.80428e-07	0.000551147	109	0.11	fetal
level0	Feeling guilty	168713	29	2428	5	5.47511e-05	0.0443484	118	0.119	fetal
level0	General cognitive ability	168713	1258	2428	74	9.55564e-24	7.74007e-21	20	0.021	fetal
level0	Bipolar disorder (MTAG)	168713	99	2428	18	5.50185e-15	4.4565e-12	4	0.005	fetal
level0	Schizophrenia (MTAG)	168713	227	2428	38	1.34014e-28	1.08551e-25	18	0.019	fetal
level0	White matter microstructure (axial diusivities)	168713	160	2428	12	4.17667e-06	0.0033831	66	0.067	fetal
level0	White matter microstructure (radial diusivities)	168713	250	2428	15	4.47203e-06	0.00362234	96	0.097	fetal
level0	White matter microstructure (fractional anisotropy)	168713	240	2428	16	5.47221e-07	0.000443249	133	0.134	fetal
level0	Cognitive ability, years of educational attainment or schizophrenia (pleiotropy)	168713	235	2428	21	4.96703e-11	4.0233e-08	1	0.002	fetal
level0	Alcohol consumption (drinks per week) (MTAG)	168713	226	2428	15	1.29341e-06	0.00104766	1	0.002	fetal
level0	Brain morphology (MOSTest)	168713	346	2428	19	9.62725e-07	0.000779808	4	0.005	fetal
level0	General factor of neuroticism	168713	308	2428	33	7.57652e-19	6.13698e-16	120	0.121	fetal
level0	Smoking initiation (ever regular vs never regular) (MTAG)	168713	685	2428	25	3.03531e-05	0.024586	0	0.001	fetal
level0	Anorexia nervosa, attention-deficit/hyperactivity disorder, autism spectrum disorder, bipolar disorder, major depression, obsessive-compulsive disorder, schizophrenia, or Tourette syndrome (pleiotropy)	168713	146	2428	26	9.40125e-21	7.61501e-18	0	0.001	fetal
level0	Smoking cessation (MTAG)	168713	82	2428	8	2.52286e-05	0.0204351	0	0.001	fetal
level0	Verbal-numerical reasoning	168713	92	2428	12	9.64542e-09	7.81279e-06	0	0.001	fetal
level0	Cognitive aspects of educational attainment	168713	260	2428	31	3.81696e-19	3.09174e-16	21	0.022	fetal
level0	Schizophrenia vs ADHD (ordinary least squares (OLS))	168713	43	2428	6	3.41204e-05	0.0276375	0	0.001	fetal
level0	Schizophrenia vs anorexia nervosa (ordinary least squares (OLS))	168713	41	2428	9	6.03801e-09	4.89079e-06	1	0.002	fetal
level0	Schizophrenia vs autism spectrum disorder (ordinary least squares (OLS))	168713	40	2428	7	1.5596e-06	0.00126328	1	0.002	fetal
level0	Schizophrenia vs Tourette's syndrome and other tic disorders (ordinary least squares (OLS))	168713	13	2428	4	2.75771e-05	0.0223374	0	0.001	fetal
level0	Cognitive performance	168713	335	2428	19	5.94387e-07	0.000481454	0	0.001	fetal
level0	Cognitive performance (MTAG)	168713	592	2428	23	2.39104e-05	0.0193674	0	0.001	fetal
level1	Progressive supranuclear palsy	168713	20	656	3	6.34979e-05	0.0227322	3	0.004	fetal
level1	HDL cholesterol levels	168713	759	656	13	1.19322e-05	0.00427171	29	0.03	fetal
level1	High density lipoprotein cholesterol levels	168713	1121	656	23	2.03555e-10	7.28726e-08	62	0.063	fetal
level2	Hepatitis C induced liver cirrhosis	168713	5	1268	3	4.18788e-06	0.00275144	149	0.15	fetal
level2	Nodular sclerosis Hodgkin lymphoma	168713	14	1268	6	5.08083e-10	3.33811e-07	149	0.15	fetal
level2	Systemic lupus erythematosus	168713	805	1268	26	1.07119e-09	7.03774e-07	98	0.099	fetal
level2	Urate levels	168713	1245	1268	28	4.91876e-07	0.000323162	20	0.021	fetal
level2	Protein C levels	168713	15	1268	4	4.05779e-06	0.00266597	251	0.252	fetal
level2	Lymphoma	168713	9	1268	3	3.43946e-05	0.0225972	103	0.104	fetal
level2	Multiple sclerosis (OCB status)	168713	10	1268	4	6.43287e-07	0.00042264	149	0.15	fetal
level2	Epstein Barr virus nuclear antigen 1 IgG levels	168713	6	1268	3	8.32869e-06	0.00547195	241	0.242	fetal
level2	Plasma free amino acid levels	168713	32	1268	5	4.04803e-06	0.00265956	128	0.129	fetal
level2	Serum metabolite levels	168713	614	1268	25	1.90331e-11	1.25047e-08	398	0.399	fetal
level2	Plasma free amino acid levels (adjusted for twenty other PFAAs)	168713	33	1268	5	4.74127e-06	0.00311502	128	0.129	fetal
level2	Childhood steroid-sensitive nephrotic syndrome	168713	29	1268	6	7.29911e-08	4.79552e-05	149	0.15	fetal
level2	Oligoclonal band status in multiple sclerosis	168713	4	1268	3	1.68462e-06	0.0011068	149	0.15	fetal
level2	ACPA-positive rheumatoid arthritis (smoking interaction)	168713	15	1268	10	1.61123e-18	1.05858e-15	150	0.151	fetal
level2	Giant cell arteritis	168713	8	1268	3	2.30591e-05	0.0151499	155	0.156	fetal
level2	Plasma anastrozole concentration in anastrozole-treated estrogen receptor positive breast cancer	168713	47	1268	15	7.6322e-21	5.01436e-18	335	0.336	fetal
level2	Primary central nervous system lymphoma	168713	7	1268	3	1.44933e-05	0.00952212	149	0.15	fetal
level2	Immunoglobulin A vasculitis	168713	58	1268	8	1.36914e-08	8.99525e-06	149	0.15	fetal
level3	Idiopathic membranous nephropathy	168713	21	1401	4	2.53171e-05	0.015089	30	0.031	fetal
level3	Glycated hemoglobin levels	168713	691	1401	19	8.00884e-06	0.00477327	20	0.021	fetal
level3	Rheumatoid arthritis	168713	380	1401	14	4.96894e-06	0.00296149	342	0.343	fetal
level3	Esophageal cancer and gastric cancer	168713	4	1401	3	2.27143e-06	0.00135377	45	0.046	fetal
level3	Immune response to measles vaccine (measles-specific neutralising antibody titre)	168713	4	1401	3	2.27143e-06	0.00135377	432	0.433	fetal
level3	Retinol levels	168713	2	1401	2	6.89083e-05	0.0410694	0	0.001	fetal
level3	Bitter taste perception (phenylthiocarbamide) in obesity with metabolic syndrome	168713	10	1401	3	6.56445e-05	0.0391241	2	0.003	fetal
level4	Height	168713	4443	1741	79	3.49636e-06	0.00234606	58	0.059	fetal
level4	Parkinson's disease	168713	231	1741	11	3.42318e-05	0.0229695	545	0.545	fetal
level4	Epstein Barr virus nuclear antigen 1 IgG levels	168713	6	1741	3	2.14358e-05	0.0143834	501	0.501	fetal
level4	Mean corpuscular volume	168713	1739	1741	41	1.57582e-06	0.00105738	173	0.174	fetal
level4	Mean corpuscular hemoglobin	168713	2074	1741	54	1.41711e-09	9.50882e-07	292	0.293	fetal
level4	Post bronchodilator FEV1	168713	1182	1741	29	2.46725e-05	0.0165552	592	0.592	fetal
level4	Blood protein levels	168713	3396	1741	76	6.78563e-10	4.55316e-07	346	0.347	fetal
level4	Red blood cell count	168713	2144	1741	45	9.79016e-06	0.0065692	25	0.026	fetal
level4	Red cell distribution width	168713	1702	1741	46	7.56732e-09	5.07767e-06	383	0.384	fetal
