# Supplementary material for: Unraveling ADHD: genes, co-occurring traits, and developmental dynamics
Source: Life Sci Alliance. 2025 Feb 25;8(5):e202403029. doi: 10.26508/lsa.202403029 (PMC11861640; doi:10.26508/lsa.202403029)
Supplement: Supplementary file 5 [file LSA-2024-03029_TableS5.xlsx]

## Sheet: Table S5
Supplementary Table S5. eQTL-gene-trait associations from Multimorbid3D using GWAS ADHD SNPs in fetal cortical tissue
First page listed below. The rest is available at https://github.com/Catriona-Miller/ADHD_Co-occurring_Traits
level	snp	trait	gene	eqtl_type	chromq	posq	rsidq	corr	dprime
0	rs2942168	Parkinson's disease	KANSL1	spatial	17	43710370	rs16940633	1	1
0	rs2942168	Parkinson's disease	LINC02210	spatial	17	43710370	rs16940633	1	1
0	rs2942168	Parkinson's disease	MAPK8IP1P2	spatial	17	43710370	rs16940633	1	1
0	rs2942168	Parkinson's disease	MAPT-AS1	spatial	17	43710370	rs16940633	1	1
0	rs2942168	Parkinson's disease	RP11-259G18.1	spatial	17	43710370	rs16940633	1	1
0	rs2942168	Parkinson's disease	KANSL1	spatial	17	43710383	rs17686610	1	1
0	rs2942168	Parkinson's disease	LINC02210	spatial	17	43710383	rs17686610	1	1
0	rs2942168	Parkinson's disease	MAPK8IP1P2	spatial	17	43710383	rs17686610	1	1
0	rs2942168	Parkinson's disease	MAPT-AS1	spatial	17	43710383	rs17686610	1	1
0	rs2942168	Parkinson's disease	RP11-259G18.1	spatial	17	43710383	rs17686610	1	1
0	rs2942168	Parkinson's disease	KANSL1	spatial	17	43714672	rs241039	1	1
0	rs2942168	Parkinson's disease	LINC02210	spatial	17	43714672	rs241039	1	1
0	rs2942168	Parkinson's disease	LRRC37A4P	spatial	17	43714672	rs241039	1	1
0	rs2942168	Parkinson's disease	MAPK8IP1P2	spatial	17	43714672	rs241039	1	1
0	rs2942168	Parkinson's disease	MAPT-AS1	spatial	17	43714672	rs241039	1	1
0	rs2942168	Parkinson's disease	KANSL1	spatial	17	43713924	rs241041	1	1
0	rs2942168	Parkinson's disease	LINC02210	spatial	17	43713924	rs241041	1	1
0	rs2942168	Parkinson's disease	LRRC37A4P	spatial	17	43713924	rs241041	1	1
0	rs2942168	Parkinson's disease	MAPK8IP1P2	spatial	17	43713924	rs241041	1	1
0	rs2942168	Parkinson's disease	MAPT-AS1	spatial	17	43713924	rs241041	1	1
0	rs2942168	Parkinson's disease	KANSL1	spatial	17	43712656	rs241042	1	1
0	rs2942168	Parkinson's disease	LINC02210	spatial	17	43712656	rs241042	1	1
0	rs2942168	Parkinson's disease	MAPK8IP1P2	spatial	17	43712656	rs241042	1	1
0	rs2942168	Parkinson's disease	MAPT-AS1	spatial	17	43712656	rs241042	1	1
0	rs2942168	Parkinson's disease	RP11-259G18.1	spatial	17	43712656	rs241042	1	1
0	rs2942168	Parkinson's disease	KANSL1	spatial	17	43712463	rs241044	1	1
0	rs2942168	Parkinson's disease	LINC02210	spatial	17	43712463	rs241044	1	1
0	rs2942168	Parkinson's disease	MAPK8IP1P2	spatial	17	43712463	rs241044	1	1
0	rs2942168	Parkinson's disease	MAPT-AS1	spatial	17	43712463	rs241044	1	1
0	rs2942168	Parkinson's disease	RP11-259G18.1	spatial	17	43712463	rs241044	1	1
0	rs2942168	Parkinson's disease	KANSL1	spatial	17	43712336	rs241045	1	1
0	rs2942168	Parkinson's disease	LINC02210	spatial	17	43712336	rs241045	1	1
0	rs2942168	Parkinson's disease	MAPK8IP1P2	spatial	17	43712336	rs241045	1	1
0	rs2942168	Parkinson's disease	MAPT-AS1	spatial	17	43712336	rs241045	1	1
0	rs2942168	Parkinson's disease	RP11-259G18.1	spatial	17	43712336	rs241045	1	1
0	rs2942168	Parkinson's disease	KANSL1	spatial	17	43715618	rs2942165	1	1
0	rs2942168	Parkinson's disease	LINC02210	spatial	17	43715618	rs2942165	1	1
0	rs2942168	Parkinson's disease	LRRC37A4P	spatial	17	43715618	rs2942165	1	1
0	rs2942168	Parkinson's disease	MAPK8IP1P2	spatial	17	43715618	rs2942165	1	1
0	rs2942168	Parkinson's disease	MAPT-AS1	spatial	17	43715618	rs2942165	1	1
0	rs2942168	Parkinson's disease	KANSL1	spatial	17	43715426	rs2942166	0.997279	1
0	rs2942168	Parkinson's disease	LINC02210	spatial	17	43715426	rs2942166	0.997279	1
0	rs2942168	Parkinson's disease	LRRC37A4P	spatial	17	43715426	rs2942166	0.997279	1
0	rs2942168	Parkinson's disease	MAPK8IP1P2	spatial	17	43715426	rs2942166	0.997279	1
0	rs2942168	Parkinson's disease	MAPT-AS1	spatial	17	43715426	rs2942166	0.997279	1
0	rs2942168	Parkinson's disease	KANSL1	spatial	17	43715017	rs2942167	1	1
0	rs2942168	Parkinson's disease	LINC02210	spatial	17	43715017	rs2942167	1	1
0	rs2942168	Parkinson's disease	LRRC37A4P	spatial	17	43715017	rs2942167	1	1
0	rs2942168	Parkinson's disease	MAPK8IP1P2	spatial	17	43715017	rs2942167	1	1
0	rs2942168	Parkinson's disease	MAPT-AS1	spatial	17	43715017	rs2942167	1	1
0	rs2942168	Parkinson's disease	KANSL1	spatial			rs2942168	1	1
0	rs2942168	Parkinson's disease	LINC02210	spatial			rs2942168	1	1
