# Supplementary material for: Unraveling ADHD: genes, co-occurring traits, and developmental dynamics
Source: Life Sci Alliance. 2025 Feb 25;8(5):e202403029. doi: 10.26508/lsa.202403029 (PMC11861640; doi:10.26508/lsa.202403029)
Supplement: Supplementary file 6 [file LSA-2024-03029_TableS6.xlsx]

## Sheet: Table S6
Supplementary Table S6. eQTL-gene-trait associations from Multimorbid3D using GWAS ADHD SNPs in adult cortical tissue
First page listed below. The rest is available at https://github.com/Catriona-Miller/ADHD_Co-occurring_Traits
level	snp	trait	gene	eqtl_type	chromq	posq	rsidq	corr	dprime
0	rs472913	Bipolar disorder	LINC01748	spatial	1	61095778	rs2989473	1	1
0	rs472913	Bipolar disorder	LINC01748	spatial			rs472913	1	1
0	rs472913	Bipolar disorder	LINC01748	spatial	1	61099716	rs496946	0.904472	1
0	rs472913	Bipolar disorder	LINC01748	spatial	1	61098068	rs524439	0.904472	1
0	rs472913	Bipolar disorder	LINC01748	spatial	1	61100556	rs525746	1	1
0	rs472913	Bipolar disorder	LINC01748	spatial	1	61098754	rs526327	0.904472	1
0	rs472913	Bipolar disorder	LINC01748	spatial	1	61098603	rs528037	0.904472	1
0	rs472913	Bipolar disorder	LINC01748	spatial	1	61099679	rs555070	0.902672	1
0	rs1042779	Bipolar disorder	ITIH4	spatial	3	52825527	rs1075653	0.933558	0.945275
0	rs1042779	Bipolar disorder	ITIH4	spatial	3	52825461	rs1076425	0.931477	0.945136
0	rs1042779	Bipolar disorder	ITIH4	spatial	3	52823125	rs2239549	0.962937	0.978989
0	rs1042779	Bipolar disorder	ITIH4	spatial	3	52822508	rs2239550	0.965053	0.983163
0	rs1042779	Bipolar disorder	ITIH4	spatial	3	52824094	rs2270197	0.929398	0.944996
0	rs1042779	Bipolar disorder	ITIH4	spatial	3	52822855	rs2284350	0.963042	0.983135
0	rs1042779	Bipolar disorder	ITIH4	spatial	3	52822788	rs2284351	0.965053	0.983163
0	rs1042779	Bipolar disorder	ITIH4	spatial	3	52822920	rs2300149	0.965053	0.983163
0	rs1042779	Bipolar disorder	ITIH4	spatial	3	52825280	rs3216516	0.933558	0.945275
0	rs1042779	Bipolar disorder	ITIH4	spatial	3	52824283	rs3217089	0.921081	0.940462
0	rs1042779	Bipolar disorder	ITIH4	spatial	3	52823429	rs4687550	0.931477	0.945136
0	rs1042779	Bipolar disorder	ITIH4	spatial	3	52823447	rs4687551	0.931477	0.945136
0	rs1042779	Bipolar disorder	ITIH4	spatial	3	52824609	rs6778329	0.931477	0.945136
0	rs1042779	Bipolar disorder	ITIH4	spatial	3	52821991	rs68094128	0.906637	0.977916
0	rs1042779	Bipolar disorder	ITIH4	spatial	3	52825584	rs9324	0.933558	0.945275
0	rs2271893	Bipolar disorder	LMAN2L	spatial			rs2271893	1	1
0	rs2271893	Bipolar disorder	LMAN2L	spatial	2	97403109	rs58361269	0.997665	1
0	rs9834970	Bipolar disorder	DCLK3	spatial			rs9834970	1	1
0	rs9834970	Bipolar disorder	TRANK1	spatial			rs9834970	1	1
0	rs9834970	Bipolar disorder (MTAG)	DCLK3	spatial			rs9834970	1	1
0	rs9834970	Bipolar disorder (MTAG)	TRANK1	spatial			rs9834970	1	1
0	rs9834970	Schizophrenia (MTAG)	DCLK3	spatial			rs9834970	1	1
0	rs9834970	Schizophrenia (MTAG)	TRANK1	spatial			rs9834970	1	1
0	rs9834970	Anorexia nervosa, attention-deficit/hyperactivity disorder, autism spectrum disorder, bipolar disorder, major depression, obsessive-compulsive disorder, schizophrenia, or Tourette syndrome (pleiotropy)	DCLK3	spatial			rs9834970	1	1
0	rs9834970	Anorexia nervosa, attention-deficit/hyperactivity disorder, autism spectrum disorder, bipolar disorder, major depression, obsessive-compulsive disorder, schizophrenia, or Tourette syndrome (pleiotropy)	TRANK1	spatial			rs9834970	1	1
0	rs2314398	Bipolar disorder	ARHGAP15	spatial			rs2314398	1	1
0	rs2314398	Bipolar disorder	LMAN2L	spatial			rs2314398	1	1
0	rs2314398	Bipolar disorder	ARHGAP15	spatial	2	97416152	rs4619651	0.997621	1
0	rs2314398	Bipolar disorder	LMAN2L	spatial	2	97416152	rs4619651	0.997621	1
0	rs2314398	Bipolar disorder	LMAN2L	spatial	2	97410948	rs6746896	0.96065	0.995129
0	rs11622475	Bipolar disorder	TDRD9	spatial			rs11622475	1	1
0	rs11622475	Bipolar disorder	TDRD9	spatial	14	104505285	rs11626404	1	1
0	rs11622475	Bipolar disorder	TDRD9	spatial	14	104511435	rs11627297	0.931994	1
0	rs11622475	Bipolar disorder	TDRD9	spatial	14	104513042	rs12878767	0.931994	1
0	rs11622475	Bipolar disorder	TDRD9	spatial	14	104505009	rs148866868	1	1
0	rs11622475	Bipolar disorder	TDRD9	spatial	14	104507048	rs56231040	1	1
0	rs1064395	Bipolar disorder	PBX4	spatial	19	19366642	rs17216041	0.974816	0.97833
0	rs814197	Bipolar disorder	LINC01748	spatial	1	61095778	rs2989473	1	1
0	rs814197	Bipolar disorder	LINC01748	spatial	1	61095557	rs472913	1	1
0	rs2287921	Bipolar disorder	RASIP1	spatial	19	49227042	rs11666792	0.998011	1
0	rs2287921	Bipolar disorder	RASIP1	spatial	19	49227442	rs11878908	1	1
0	rs2287921	Bipolar disorder	RASIP1	spatial	19	49225765	rs11882796	0.988064	0.992006
0	rs2287921	Bipolar disorder	SEC1P	spatial	19	49225765	rs11882796	0.988064	0.992006
0	rs2287921	Bipolar disorder	RASIP1	spatial	19	49227255	rs12979891	0.996025	1
