# Supplementary material for: Unraveling ADHD: genes, co-occurring traits, and developmental dynamics
Source: Life Sci Alliance. 2025 Feb 25;8(5):e202403029. doi: 10.26508/lsa.202403029 (PMC11861640; doi:10.26508/lsa.202403029)
Supplement: Supplementary file 7 [file LSA-2024-03029_TableS7.xlsx]

## Sheet: Table S7
Supplementary Table S7. Developmental enrichment of genes from the fetal and adult cortical tissue ADHD associated networks in the brain.
structure_id	structure	n_significant	min_FWER	FWERs	geneset
Allen:10173	DFC_dorsolateral prefrontal cortex	2	0.01	0.02;0.34;0.01	fetal
Allen:10172	PFC_prefrontal cortex	1	0.03	0.03;0.45;0.07	fetal
Allen:10278	MFC_anterior (rostral) cingulate (medial prefrontal) cortex	0	0.09	0.59;0.09;0.84	fetal
Allen:10161	FCx_frontal neocortex	0	0.16	0.16;0.76;0.33	fetal
Allen:10333	STR_striatum	0	0.23	0.23;1;1	fetal
Allen:10269	V1C_primary visual cortex (striate cortex, area V1/17)	0	0.31	0.66;0.97;0.31	fetal
Allen:10294	HIP_hippocampus (hippocampal formation)	0	0.42	0.42;1;1	fetal
Allen:10243	STC_posterior (caudal) superior temporal cortex (area 22c)	0	0.51	0.51;1;1	fetal
Allen:10331	CN_cerebral nuclei	0	0.66	0.66;1;1	fetal
Allen:10160	NCx_neocortex (isocortex)	0	0.75	0.75;0.97;0.76	fetal
Allen:13322	DLTC_dorsolateral temporal neocortex	0	0.78	0.78;1;1	fetal
Allen:10158	Tel_telencephalon	0	0.79	0.94;0.97;0.79	fetal
Allen:10194	OFC_orbital frontal cortex	0	0.8	0.8;1;1	fetal
Allen:10185	VFC_ventrolateral prefrontal cortex	0	0.83	0.83;1;0.84	fetal
Allen:10157	FGM_gray matter of forebrain	0	0.84	0.84;0.97;0.94	fetal
Allen:10159	Cx_cerebral cortex	0	0.84	0.93;0.99;0.84	fetal
Allen:10235	TCx_temporal neocortex	0	0.86	0.86;1;0.99	fetal
Allen:10155	Br_brain	0	1	1;1;1	fetal
Allen:10163	M1C_primary motor cortex (area M1, area 4)	0	1	1;1;1	fetal
Allen:10208	PCx_parietal neocortex	0	1	1;1;1	fetal
Allen:10209	S1C_primary somatosensory cortex (area S1, areas 3,1,2)	0	1	1;1;1	fetal
Allen:10225	IPC_posteroventral (inferior) parietal cortex	0	1	1;1;1	fetal
Allen:10236	A1C_primary auditory cortex (core)	0	1	1;1;1	fetal
Allen:10252	ITC_inferolateral temporal cortex (area TEv, area 20)	0	1	1;1;1	fetal
Allen:10361	AMY_amygdaloid complex	0	1	1;1;1	fetal
Allen:10398	MD_mediodorsal nucleus of thalamus	0	1	1;1;1	fetal
Allen:10657	CBC_cerebellar cortex	0	1	1;1;1	fetal
Allen:10278	MFC_anterior (rostral) cingulate (medial prefrontal) cortex	1	0	0.15;0.19;0	adult
Allen:10173	DFC_dorsolateral prefrontal cortex	1	0.02	0.28;0.43;0.02	adult
Allen:10333	STR_striatum	0	0.3	0.3;1;0.99	adult
Allen:10269	V1C_primary visual cortex (striate cortex, area V1/17)	0	0.31	0.31;1;0.94	adult
Allen:10172	PFC_prefrontal cortex	0	0.49	0.66;0.88;0.49	adult
Allen:10185	VFC_ventrolateral prefrontal cortex	0	0.83	0.83;0.98;0.98	adult
Allen:10243	STC_posterior (caudal) superior temporal cortex (area 22c)	0	0.91	0.91;1;0.98	adult
Allen:10331	CN_cerebral nuclei	0	0.91	0.91;1;1	adult
Allen:10161	FCx_frontal neocortex	0	0.92	0.92;0.99;0.98	adult
Allen:10294	HIP_hippocampus (hippocampal formation)	0	0.97	0.97;1;0.98	adult
Allen:10194	OFC_orbital frontal cortex	0	0.97	0.97;1;0.99	adult
Allen:10361	AMY_amygdaloid complex	0	0.97	0.97;1;1	adult
Allen:10160	NCx_neocortex (isocortex)	0	0.98	0.98;1;0.98	adult
Allen:10157	FGM_gray matter of forebrain	0	0.98	0.98;1;1	adult
Allen:13322	DLTC_dorsolateral temporal neocortex	0	0.98	0.98;1;1	adult
Allen:10225	IPC_posteroventral (inferior) parietal cortex	0	0.99	1;1;0.99	adult
Allen:10252	ITC_inferolateral temporal cortex (area TEv, area 20)	0	0.99	1;1;0.99	adult
Allen:10155	Br_brain	0	1	1;1;1	adult
Allen:10158	Tel_telencephalon	0	1	1;1;1	adult
Allen:10159	Cx_cerebral cortex	0	1	1;1;1	adult
Allen:10163	M1C_primary motor cortex (area M1, area 4)	0	1	1;1;1	adult
Allen:10208	PCx_parietal neocortex	0	1	1;1;1	adult
Allen:10209	S1C_primary somatosensory cortex (area S1, areas 3,1,2)	0	1	1;1;1	adult
Allen:10235	TCx_temporal neocortex	0	1	1;1;1	adult
Allen:10236	A1C_primary auditory cortex (core)	0	1	1;1;1	adult
Allen:10398	MD_mediodorsal nucleus of thalamus	0	1	1;1;1	adult
Allen:10657	CBC_cerebellar cortex	0	1	1;1;1	adult
