# Supplementary material for: Unraveling ADHD: genes, co-occurring traits, and developmental dynamics
Source: Life Sci Alliance. 2025 Feb 25;8(5):e202403029. doi: 10.26508/lsa.202403029 (PMC11861640; doi:10.26508/lsa.202403029)
Supplement: Supplementary file 8 [file LSA-2024-03029_TableS8.xlsx]

## Sheet: Table S8
Supplementary Table S8. Enrichment of genes from the fetal and adult cortical tissue ADHD associated networks in the brain at different developmental timepoints.
age_cat key:
1 - Prenatal; 2 - Infant; 3 - Child; 4 - Adolescent; 5 - Adult
age_category	structure_id	structure	n_significant	min_FWER	FWERs	geneset
2	Allen:10161	FCx_frontal neocortex	3	0	0;0.01;0.04	fetal
5	Allen:10161	FCx_frontal neocortex	3	0.03	0.03;0.04;0.04	fetal
4	Allen:10160	NCx_neocortex (isocortex)	2	0	0;0.03;0.08	fetal
3	Allen:10269	V1C_primary visual cortex (striate cortex, area V1/17)	2	0	0;0.04;0.09	fetal
3	Allen:10657	CBC_cerebellar cortex	2	0	0.1;0;0.03	fetal
2	Allen:10172	PFC_prefrontal cortex	2	0	0;0.12;0.02	fetal
3	Allen:10173	DFC_dorsolateral prefrontal cortex	2	0	0;0.13;0.01	fetal
3	Allen:10209	S1C_primary somatosensory cortex (area S1, areas 3,1,2)	2	0	0;0.14;0.04	fetal
4	Allen:10161	FCx_frontal neocortex	2	0	0;0.01;0.17	fetal
2	Allen:10243	STC_posterior (caudal) superior temporal cortex (area 22c)	2	0	0;0.21;0.01	fetal
4	Allen:10172	PFC_prefrontal cortex	2	0	0;0;0.23	fetal
4	Allen:10159	Cx_cerebral cortex	2	0	0;0.03;0.21	fetal
4	Allen:10185	VFC_ventrolateral prefrontal cortex	2	0	0;0;0.24	fetal
4	Allen:10225	IPC_posteroventral (inferior) parietal cortex	2	0	0;0.03;0.21	fetal
5	Allen:10163	M1C_primary motor cortex (area M1, area 4)	2	0	0;0.02;0.23	fetal
2	Allen:10194	OFC_orbital frontal cortex	2	0	0;0.27;0.02	fetal
3	Allen:10361	AMY_amygdaloid complex	2	0	0;0.27;0.02	fetal
5	Allen:10361	AMY_amygdaloid complex	2	0	0;0.04;0.27	fetal
4	Allen:10398	MD_mediodorsal nucleus of thalamus	2	0	0;0.01;0.31	fetal
4	Allen:10194	OFC_orbital frontal cortex	2	0	0;0.03;0.34	fetal
4	Allen:10361	AMY_amygdaloid complex	2	0	0;0.03;0.34	fetal
4	Allen:10208	PCx_parietal neocortex	2	0	0;0;0.38	fetal
2	Allen:10208	PCx_parietal neocortex	2	0	0;0.43;0.01	fetal
2	Allen:10173	DFC_dorsolateral prefrontal cortex	2	0	0;0.45;0.01	fetal
2	Allen:10209	S1C_primary somatosensory cortex (area S1, areas 3,1,2)	2	0	0;0.45;0.01	fetal
2	Allen:10252	ITC_inferolateral temporal cortex (area TEv, area 20)	2	0	0;0.48;0.01	fetal
4	Allen:10657	CBC_cerebellar cortex	2	0	0;0.03;0.48	fetal
2	Allen:10278	MFC_anterior (rostral) cingulate (medial prefrontal) cortex	2	0	0;0.51;0	fetal
5	Allen:10657	CBC_cerebellar cortex	2	0	0.04;0;0.49	fetal
4	Allen:10163	M1C_primary motor cortex (area M1, area 4)	2	0	0;0;0.54	fetal
4	Allen:10209	S1C_primary somatosensory cortex (area S1, areas 3,1,2)	2	0	0;0;0.54	fetal
4	Allen:10331	CN_cerebral nuclei	2	0	0;0.03;0.54	fetal
4	Allen:10235	TCx_temporal neocortex	2	0	0;0.04;0.54	fetal
4	Allen:10269	V1C_primary visual cortex (striate cortex, area V1/17)	2	0	0;0;0.77	fetal
5	Allen:10398	MD_mediodorsal nucleus of thalamus	2	0	0.01;0;0.91	fetal
3	Allen:10163	M1C_primary motor cortex (area M1, area 4)	2	0.01	0.01;0.04;0.05	fetal
3	Allen:10278	MFC_anterior (rostral) cingulate (medial prefrontal) cortex	2	0.01	0.01;0.12;0.01	fetal
3	Allen:10172	PFC_prefrontal cortex	2	0.01	0.01;0.14;0.02	fetal
3	Allen:10185	VFC_ventrolateral prefrontal cortex	2	0.01	0.01;0.14;0.02	fetal
3	Allen:10194	OFC_orbital frontal cortex	2	0.01	0.01;0.27;0.01	fetal
3	Allen:10243	STC_posterior (caudal) superior temporal cortex (area 22c)	2	0.01	0.01;0.34;0.02	fetal
2	Allen:10225	IPC_posteroventral (inferior) parietal cortex	2	0.01	0.03;0.54;0.01	fetal
5	Allen:13322	DLTC_dorsolateral temporal neocortex	2	0.02	0.03;0.02;0.07	fetal
3	Allen:10236	A1C_primary auditory cortex (core)	2	0.02	0.03;0.09;0.02	fetal
5	Allen:10236	A1C_primary auditory cortex (core)	2	0.02	0.02;0.04;0.09	fetal
3	Allen:10252	ITC_inferolateral temporal cortex (area TEv, area 20)	2	0.02	0.02;0.22;0.04	fetal
5	Allen:10185	VFC_ventrolateral prefrontal cortex	2	0.02	0.03;0.02;0.41	fetal
5	Allen:10209	S1C_primary somatosensory cortex (area S1, areas 3,1,2)	2	0.03	0.03;0.04;0.07	fetal
5	Allen:10160	NCx_neocortex (isocortex)	2	0.03	0.04;0.17;0.03	fetal
5	Allen:10243	STC_posterior (caudal) superior temporal cortex (area 22c)	2	0.03	0.03;0.04;0.47	fetal
4	Allen:10333	STR_striatum	2	0.03	0.03;0.03;0.79	fetal
4	Allen:10157	FGM_gray matter of forebrain	2	0.04	0.04;0.06;0.04	fetal
3	Allen:13322	DLTC_dorsolateral temporal neocortex	2	0.04	0.04;0.12;0.04	fetal
2	Allen:10185	VFC_ventrolateral prefrontal cortex	1	0	0;0.07;0.14	fetal
3	Allen:10331	CN_cerebral nuclei	1	0	0;0.13;0.1	fetal
2	Allen:10294	HIP_hippocampus (hippocampal formation)	1	0	0;0.12;0.17	fetal
4	Allen:10243	STC_posterior (caudal) superior temporal cortex (area 22c)	1	0	0;0.16;0.18	fetal
2	Allen:10269	V1C_primary visual cortex (striate cortex, area V1/17)	1	0	0;0.23;0.14	fetal
3	Allen:10333	STR_striatum	1	0	0;0.13;0.24	fetal
4	Allen:10173	DFC_dorsolateral prefrontal cortex	1	0	0;0.05;0.33	fetal
3	Allen:10398	MD_mediodorsal nucleus of thalamus	1	0	0;0.13;0.33	fetal
4	Allen:13322	DLTC_dorsolateral temporal neocortex	1	0	0;0.15;0.34	fetal
2	Allen:10333	STR_striatum	1	0	0;0.23;0.29	fetal
4	Allen:10252	ITC_inferolateral temporal cortex (area TEv, area 20)	1	0	0;0.05;0.55	fetal
4	Allen:10278	MFC_anterior (rostral) cingulate (medial prefrontal) cortex	1	0	0;0.22;0.41	fetal
4	Allen:10294	HIP_hippocampus (hippocampal formation)	1	0	0;0.13;0.54	fetal
4	Allen:10236	A1C_primary auditory cortex (core)	1	0	0;0.1;0.67	fetal
5	Allen:10331	CN_cerebral nuclei	1	0.01	0.01;0.17;0.37	fetal
2	Allen:10398	MD_mediodorsal nucleus of thalamus	1	0.01	0.01;0.07;0.61	fetal
3	Allen:10158	Tel_telencephalon	1	0.01	0.01;0.77;0.6	fetal
5	Allen:10208	PCx_parietal neocortex	1	0.02	0.06;0.02;0.05	fetal
2	Allen:10361	AMY_amygdaloid complex	1	0.02	0.11;0.1;0.02	fetal
3	Allen:10208	PCx_parietal neocortex	1	0.02	0.02;0.22;0.05	fetal
5	Allen:10269	V1C_primary visual cortex (striate cortex, area V1/17)	1	0.02	0.02;0.18;0.09	fetal
5	Allen:10294	HIP_hippocampus (hippocampal formation)	1	0.02	0.02;0.11;0.47	fetal
1	Allen:10657	CBC_cerebellar cortex	1	0.02	0.02;0.3;0.4	fetal
5	Allen:10333	STR_striatum	1	0.02	0.02;0.27;0.59	fetal
2	Allen:10163	M1C_primary motor cortex (area M1, area 4)	1	0.03	0.03;0.07;0.05	fetal
5	Allen:10172	PFC_prefrontal cortex	1	0.03	0.03;0.11;0.06	fetal
3	Allen:10294	HIP_hippocampus (hippocampal formation)	1	0.03	0.03;0.14;0.09	fetal
2	Allen:10236	A1C_primary auditory cortex (core)	1	0.03	0.08;0.34;0.03	fetal
5	Allen:10225	IPC_posteroventral (inferior) parietal cortex	1	0.03	0.05;0.03;0.41	fetal
5	Allen:10278	MFC_anterior (rostral) cingulate (medial prefrontal) cortex	1	0.03	0.21;0.03;0.29	fetal
1	Allen:10209	S1C_primary somatosensory cortex (area S1, areas 3,1,2)	1	0.03	0.03;0.36;0.63	fetal
1	Allen:10163	M1C_primary motor cortex (area M1, area 4)	1	0.03	0.03;0.4;0.62	fetal
3	Allen:10159	Cx_cerebral cortex	1	0.03	0.03;0.69;0.35	fetal
3	Allen:10225	IPC_posteroventral (inferior) parietal cortex	1	0.04	0.06;0.05;0.04	fetal
5	Allen:10173	DFC_dorsolateral prefrontal cortex	1	0.04	0.08;0.06;0.04	fetal
5	Allen:10252	ITC_inferolateral temporal cortex (area TEv, area 20)	1	0.04	0.1;0.04;0.07	fetal
3	Allen:10235	TCx_temporal neocortex	1	0.04	0.04;0.19;0.05	fetal
2	Allen:10657	CBC_cerebellar cortex	1	0.04	0.06;0.04;0.19	fetal
5	Allen:10194	OFC_orbital frontal cortex	1	0.04	0.06;0.04;0.2	fetal
3	Allen:10161	FCx_frontal neocortex	1	0.04	0.13;0.27;0.04	fetal
5	Allen:10159	Cx_cerebral cortex	1	0.04	0.04;0.49;0.06	fetal
1	Allen:10159	Cx_cerebral cortex	1	0.04	0.88;0.65;0.04	fetal
2	Allen:10331	CN_cerebral nuclei	0	0.05	0.08;0.08;0.05	fetal
4	Allen:10158	Tel_telencephalon	0	0.05	0.05;0.13;0.07	fetal
2	Allen:13322	DLTC_dorsolateral temporal neocortex	0	0.05	0.05;0.3;0.05	fetal
2	Allen:10159	Cx_cerebral cortex	0	0.05	0.05;0.1;0.33	fetal
5	Allen:10235	TCx_temporal neocortex	0	0.06	0.06;0.11;0.18	fetal
2	Allen:10160	NCx_neocortex (isocortex)	0	0.06	0.06;0.06;0.26	fetal
2	Allen:10235	TCx_temporal neocortex	0	0.06	0.06;0.38;0.14	fetal
5	Allen:10158	Tel_telencephalon	0	0.06	0.19;0.79;0.06	fetal
1	Allen:10225	IPC_posteroventral (inferior) parietal cortex	0	0.06	0.06;0.19;0.87	fetal
2	Allen:10158	Tel_telencephalon	0	0.09	0.09;0.29;0.18	fetal
1	Allen:10208	PCx_parietal neocortex	0	0.09	0.09;0.2;0.66	fetal
1	Allen:10398	MD_mediodorsal nucleus of thalamus	0	0.09	0.09;0.73;0.24	fetal
1	Allen:10185	VFC_ventrolateral prefrontal cortex	0	0.09	0.09;0.49;0.63	fetal
1	Allen:10269	V1C_primary visual cortex (striate cortex, area V1/17)	0	0.09	0.09;0.62;0.52	fetal
1	Allen:10172	PFC_prefrontal cortex	0	0.09	0.09;0.73;0.81	fetal
1	Allen:10194	OFC_orbital frontal cortex	0	0.11	0.11;0.46;0.63	fetal
1	Allen:10173	DFC_dorsolateral prefrontal cortex	0	0.11	0.11;0.62;0.63	fetal
3	Allen:10160	NCx_neocortex (isocortex)	0	0.13	0.13;0.47;0.24	fetal
2	Allen:10157	FGM_gray matter of forebrain	0	0.13	0.13;0.38;0.51	fetal
3	Allen:10157	FGM_gray matter of forebrain	0	0.13	0.13;0.76;0.84	fetal
1	Allen:10158	Tel_telencephalon	0	0.17	1;0.58;0.17	fetal
5	Allen:10157	FGM_gray matter of forebrain	0	0.18	0.36;0.91;0.18	fetal
1	Allen:10243	STC_posterior (caudal) superior temporal cortex (area 22c)	0	0.21	0.25;0.48;0.21	fetal
1	Allen:10235	TCx_temporal neocortex	0	0.21	0.28;0.49;0.21	fetal
1	Allen:10278	MFC_anterior (rostral) cingulate (medial prefrontal) cortex	0	0.23	0.23;0.49;0.39	fetal
1	Allen:10294	HIP_hippocampus (hippocampal formation)	0	0.23	0.37;0.66;0.23	fetal
1	Allen:13322	DLTC_dorsolateral temporal neocortex	0	0.25	0.25;0.66;0.29	fetal
1	Allen:10236	A1C_primary auditory cortex (core)	0	0.25	0.25;0.64;0.53	fetal
1	Allen:10161	FCx_frontal neocortex	0	0.25	0.25;0.55;0.81	fetal
1	Allen:10252	ITC_inferolateral temporal cortex (area TEv, area 20)	0	0.32	0.32;0.36;0.37	fetal
1	Allen:10333	STR_striatum	0	0.35	0.35;0.47;0.37	fetal
1	Allen:10361	AMY_amygdaloid complex	0	0.4	0.4;0.91;0.62	fetal
1	Allen:10160	NCx_neocortex (isocortex)	0	0.48	0.52;0.48;0.54	fetal
1	Allen:10331	CN_cerebral nuclei	0	0.81	0.87;0.88;0.81	fetal
1	Allen:10157	FGM_gray matter of forebrain	0	0.81	0.99;0.89;0.81	fetal
1	Allen:10155	Br_brain	0	1	1;1;1	fetal
2	Allen:10155	Br_brain	0	1	1;1;1	fetal
3	Allen:10155	Br_brain	0	1	1;1;1	fetal
4	Allen:10155	Br_brain	0	1	1;1;1	fetal
5	Allen:10155	Br_brain	0	1	1;1;1	fetal
1	Allen:10163	M1C_primary motor cortex (area M1, area 4)	2	0	0;0;0.66	adult
1	Allen:10225	IPC_posteroventral (inferior) parietal cortex	2	0	0;0.04;0.62	adult
1	Allen:10208	PCx_parietal neocortex	2	0	0;0.01;0.66	adult
1	Allen:10209	S1C_primary somatosensory cortex (area S1, areas 3,1,2)	2	0	0;0.03;0.66	adult
5	Allen:10160	NCx_neocortex (isocortex)	2	0.01	0.01;0.99;0.02	adult
2	Allen:10209	S1C_primary somatosensory cortex (area S1, areas 3,1,2)	2	0.04	0.04;1;0.04	adult
1	Allen:10235	TCx_temporal neocortex	1	0	0;0.54;0.55	adult
4	Allen:10208	PCx_parietal neocortex	1	0	0;0.86;0.24	adult
5	Allen:10269	V1C_primary visual cortex (striate cortex, area V1/17)	1	0	0;0.99;0.16	adult
1	Allen:10161	FCx_frontal neocortex	1	0	0;0.26;0.89	adult
1	Allen:10243	STC_posterior (caudal) superior temporal cortex (area 22c)	1	0	0;0.35;0.88	adult
5	Allen:10209	S1C_primary somatosensory cortex (area S1, areas 3,1,2)	1	0	0;0.99;0.34	adult
2	Allen:10331	CN_cerebral nuclei	1	0	0;0.79;0.6	adult
1	Allen:13322	DLTC_dorsolateral temporal neocortex	1	0	0;0.54;0.88	adult
2	Allen:10333	STR_striatum	1	0	0;1;0.58	adult
1	Allen:10160	NCx_neocortex (isocortex)	1	0	0;0.77;0.88	adult
1	Allen:10398	MD_mediodorsal nucleus of thalamus	1	0	0;0.99;0.95	adult
4	Allen:10243	STC_posterior (caudal) superior temporal cortex (area 22c)	1	0.01	0.01;0.82;0.25	adult
5	Allen:10236	A1C_primary auditory cortex (core)	1	0.01	0.01;0.99;0.16	adult
5	Allen:10208	PCx_parietal neocortex	1	0.01	0.01;0.98;0.24	adult
5	Allen:10225	IPC_posteroventral (inferior) parietal cortex	1	0.01	0.01;0.97;0.32	adult
2	Allen:10361	AMY_amygdaloid complex	1	0.01	0.01;0.89;0.55	adult
4	Allen:10331	CN_cerebral nuclei	1	0.02	0.02;0.59;0.36	adult
1	Allen:10252	ITC_inferolateral temporal cortex (area TEv, area 20)	1	0.02	0.02;0.21;0.76	adult
2	Allen:10269	V1C_primary visual cortex (striate cortex, area V1/17)	1	0.02	0.02;0.98;0.05	adult
4	Allen:10225	IPC_posteroventral (inferior) parietal cortex	1	0.02	0.02;0.9;0.14	adult
5	Allen:10243	STC_posterior (caudal) superior temporal cortex (area 22c)	1	0.02	0.02;0.96;0.12	adult
5	Allen:10159	Cx_cerebral cortex	1	0.02	0.02;1;0.09	adult
2	Allen:10278	MFC_anterior (rostral) cingulate (medial prefrontal) cortex	1	0.02	0.02;1;0.16	adult
3	Allen:10236	A1C_primary auditory cortex (core)	1	0.02	0.02;0.96;0.56	adult
4	Allen:10252	ITC_inferolateral temporal cortex (area TEv, area 20)	1	0.02	0.02;0.85;0.71	adult
4	Allen:10209	S1C_primary somatosensory cortex (area S1, areas 3,1,2)	1	0.02	0.02;0.86;0.96	adult
3	Allen:10208	PCx_parietal neocortex	1	0.02	0.02;1;1	adult
1	Allen:10236	A1C_primary auditory cortex (core)	1	0.03	0.03;0.2;0.74	adult
5	Allen:10194	OFC_orbital frontal cortex	1	0.03	0.05;0.94;0.03	adult
1	Allen:10158	Tel_telencephalon	1	0.03	0.03;0.64;0.36	adult
2	Allen:10159	Cx_cerebral cortex	1	0.03	0.13;0.89;0.03	adult
5	Allen:10173	DFC_dorsolateral prefrontal cortex	1	0.03	0.03;0.99;0.29	adult
1	Allen:10185	VFC_ventrolateral prefrontal cortex	1	0.03	0.03;0.54;0.89	adult
5	Allen:10252	ITC_inferolateral temporal cortex (area TEv, area 20)	1	0.03	0.44;0.99;0.03	adult
5	Allen:10163	M1C_primary motor cortex (area M1, area 4)	1	0.03	0.03;0.99;0.5	adult
1	Allen:10159	Cx_cerebral cortex	1	0.03	0.03;0.78;0.74	adult
1	Allen:10269	V1C_primary visual cortex (striate cortex, area V1/17)	1	0.03	0.03;0.58;0.97	adult
1	Allen:10172	PFC_prefrontal cortex	1	0.03	0.03;0.78;0.88	adult
3	Allen:10243	STC_posterior (caudal) superior temporal cortex (area 22c)	1	0.03	0.03;1;0.98	adult
1	Allen:10657	CBC_cerebellar cortex	1	0.03	0.03;0.99;1	adult
3	Allen:10225	IPC_posteroventral (inferior) parietal cortex	1	0.03	0.03;1;1	adult
2	Allen:10158	Tel_telencephalon	1	0.04	0.04;0.54;0.11	adult
2	Allen:10160	NCx_neocortex (isocortex)	1	0.04	0.16;0.86;0.04	adult
4	Allen:10160	NCx_neocortex (isocortex)	1	0.04	0.04;0.91;0.26	adult
4	Allen:10172	PFC_prefrontal cortex	1	0.04	0.04;0.77;0.42	adult
4	Allen:10235	TCx_temporal neocortex	1	0.04	0.04;0.82;0.42	adult
5	Allen:10185	VFC_ventrolateral prefrontal cortex	1	0.04	0.04;0.98;0.33	adult
4	Allen:13322	DLTC_dorsolateral temporal neocortex	1	0.04	0.04;0.86;0.52	adult
4	Allen:10158	Tel_telencephalon	1	0.04	0.04;0.85;0.55	adult
4	Allen:10333	STR_striatum	1	0.04	0.04;0.65;0.8	adult
4	Allen:10157	FGM_gray matter of forebrain	1	0.04	0.04;0.73;0.82	adult
3	Allen:10235	TCx_temporal neocortex	1	0.04	0.04;0.99;0.92	adult
3	Allen:13322	DLTC_dorsolateral temporal neocortex	1	0.04	0.04;1;0.92	adult
2	Allen:10163	M1C_primary motor cortex (area M1, area 4)	0	0.05	0.05;0.94;0.12	adult
2	Allen:10173	DFC_dorsolateral prefrontal cortex	0	0.05	0.05;1;0.29	adult
2	Allen:10225	IPC_posteroventral (inferior) parietal cortex	0	0.05	0.05;1;0.32	adult
4	Allen:10159	Cx_cerebral cortex	0	0.05	0.05;0.91;0.48	adult
2	Allen:10243	STC_posterior (caudal) superior temporal cortex (area 22c)	0	0.05	0.05;1;0.52	adult
1	Allen:10278	MFC_anterior (rostral) cingulate (medial prefrontal) cortex	0	0.05	0.05;0.81;0.88	adult
1	Allen:10331	CN_cerebral nuclei	0	0.05	0.05;0.86;0.99	adult
5	Allen:10235	TCx_temporal neocortex	0	0.07	0.1;0.99;0.07	adult
1	Allen:10194	OFC_orbital frontal cortex	0	0.07	0.07;0.56;0.88	adult
4	Allen:10173	DFC_dorsolateral prefrontal cortex	0	0.08	0.08;0.81;0.21	adult
2	Allen:10208	PCx_parietal neocortex	0	0.08	0.11;1;0.08	adult
5	Allen:13322	DLTC_dorsolateral temporal neocortex	0	0.08	0.08;0.99;0.15	adult
3	Allen:10269	V1C_primary visual cortex (striate cortex, area V1/17)	0	0.09	0.09;0.8;0.85	adult
5	Allen:10172	PFC_prefrontal cortex	0	0.1	0.1;0.99;0.29	adult
3	Allen:10331	CN_cerebral nuclei	0	0.1	0.1;1;0.8	adult
3	Allen:10278	MFC_anterior (rostral) cingulate (medial prefrontal) cortex	0	0.1	0.1;1;0.86	adult
5	Allen:10361	AMY_amygdaloid complex	0	0.1	0.1;0.99;0.95	adult
2	Allen:10157	FGM_gray matter of forebrain	0	0.11	0.11;0.72;0.22	adult
2	Allen:10161	FCx_frontal neocortex	0	0.11	0.14;0.95;0.11	adult
4	Allen:10194	OFC_orbital frontal cortex	0	0.11	0.11;0.91;0.42	adult
2	Allen:10252	ITC_inferolateral temporal cortex (area TEv, area 20)	0	0.11	0.11;1;0.34	adult
4	Allen:10161	FCx_frontal neocortex	0	0.11	0.11;0.86;0.55	adult
3	Allen:10194	OFC_orbital frontal cortex	0	0.11	0.11;0.98;0.73	adult
4	Allen:10278	MFC_anterior (rostral) cingulate (medial prefrontal) cortex	0	0.11	0.11;0.89;0.9	adult
4	Allen:10163	M1C_primary motor cortex (area M1, area 4)	0	0.11	0.11;0.91;0.9	adult
3	Allen:10160	NCx_neocortex (isocortex)	0	0.11	0.11;0.98;0.98	adult
5	Allen:10161	FCx_frontal neocortex	0	0.13	0.23;0.98;0.13	adult
2	Allen:10194	OFC_orbital frontal cortex	0	0.13	0.13;1;0.52	adult
4	Allen:10185	VFC_ventrolateral prefrontal cortex	0	0.13	0.13;0.91;0.65	adult
3	Allen:10252	ITC_inferolateral temporal cortex (area TEv, area 20)	0	0.13	0.13;1;0.84	adult
4	Allen:10236	A1C_primary auditory cortex (core)	0	0.13	0.13;0.95;0.89	adult
4	Allen:10269	V1C_primary visual cortex (striate cortex, area V1/17)	0	0.13	0.13;0.89;0.97	adult
2	Allen:13322	DLTC_dorsolateral temporal neocortex	0	0.14	0.14;0.9;0.32	adult
2	Allen:10172	PFC_prefrontal cortex	0	0.14	0.14;1;0.32	adult
1	Allen:10333	STR_striatum	0	0.16	0.16;0.62;0.77	adult
1	Allen:10173	DFC_dorsolateral prefrontal cortex	0	0.16	0.16;0.72;0.77	adult
2	Allen:10294	HIP_hippocampus (hippocampal formation)	0	0.16	0.16;1;0.93	adult
2	Allen:10236	A1C_primary auditory cortex (core)	0	0.17	0.17;0.9;0.26	adult
2	Allen:10235	TCx_temporal neocortex	0	0.17	0.17;0.94;0.55	adult
2	Allen:10185	VFC_ventrolateral prefrontal cortex	0	0.17	0.17;0.95;0.73	adult
4	Allen:10361	AMY_amygdaloid complex	0	0.2	0.2;0.86;0.42	adult
1	Allen:10361	AMY_amygdaloid complex	0	0.2	0.2;0.95;1	adult
5	Allen:10157	FGM_gray matter of forebrain	0	0.21	0.21;0.98;0.54	adult
3	Allen:10657	CBC_cerebellar cortex	0	0.23	0.25;0.23;0.47	adult
4	Allen:10398	MD_mediodorsal nucleus of thalamus	0	0.23	0.23;0.91;0.99	adult
5	Allen:10158	Tel_telencephalon	0	0.24	0.29;0.98;0.24	adult
3	Allen:10361	AMY_amygdaloid complex	0	0.25	0.25;1;0.55	adult
3	Allen:10173	DFC_dorsolateral prefrontal cortex	0	0.25	0.25;1;0.84	adult
3	Allen:10398	MD_mediodorsal nucleus of thalamus	0	0.25	0.25;0.98;0.95	adult
3	Allen:10158	Tel_telencephalon	0	0.25	0.25;0.99;0.95	adult
3	Allen:10172	PFC_prefrontal cortex	0	0.25	0.25;1;0.94	adult
3	Allen:10185	VFC_ventrolateral prefrontal cortex	0	0.25	0.25;1;0.94	adult
3	Allen:10209	S1C_primary somatosensory cortex (area S1, areas 3,1,2)	0	0.25	0.25;1;0.98	adult
3	Allen:10333	STR_striatum	0	0.25	0.25;1;0.98	adult
5	Allen:10331	CN_cerebral nuclei	0	0.31	0.31;0.97;0.98	adult
1	Allen:10157	FGM_gray matter of forebrain	0	0.31	0.31;0.99;0.97	adult
5	Allen:10398	MD_mediodorsal nucleus of thalamus	0	0.31	0.31;0.99;1	adult
5	Allen:10278	MFC_anterior (rostral) cingulate (medial prefrontal) cortex	0	0.32	0.32;0.98;0.33	adult
4	Allen:10294	HIP_hippocampus (hippocampal formation)	0	0.34	0.34;0.9;0.75	adult
2	Allen:10398	MD_mediodorsal nucleus of thalamus	0	0.35	0.35;1;0.92	adult
3	Allen:10163	M1C_primary motor cortex (area M1, area 4)	0	0.35	0.35;1;0.96	adult
3	Allen:10161	FCx_frontal neocortex	0	0.37	0.37;0.98;0.97	adult
3	Allen:10159	Cx_cerebral cortex	0	0.4	0.4;1;0.92	adult
5	Allen:10294	HIP_hippocampus (hippocampal formation)	0	0.41	0.41;0.99;0.91	adult
3	Allen:10294	HIP_hippocampus (hippocampal formation)	0	0.42	0.42;1;0.72	adult
2	Allen:10657	CBC_cerebellar cortex	0	0.5	0.5;0.72;0.94	adult
3	Allen:10157	FGM_gray matter of forebrain	0	0.51	0.51;0.98;0.97	adult
5	Allen:10333	STR_striatum	0	0.55	0.55;0.98;0.96	adult
4	Allen:10657	CBC_cerebellar cortex	0	0.57	0.57;0.66;0.78	adult
5	Allen:10657	CBC_cerebellar cortex	0	0.6	0.6;0.94;0.97	adult
1	Allen:10294	HIP_hippocampus (hippocampal formation)	0	0.63	0.63;0.99;1	adult
1	Allen:10155	Br_brain	0	1	1;1;1	adult
2	Allen:10155	Br_brain	0	1	1;1;1	adult
3	Allen:10155	Br_brain	0	1	1;1;1	adult
4	Allen:10155	Br_brain	0	1	1;1;1	adult
5	Allen:10155	Br_brain	0	1	1;1;1	adult
