# Supplementary material for: Unraveling ADHD: genes, co-occurring traits, and developmental dynamics
Source: Life Sci Alliance. 2025 Feb 25;8(5):e202403029. doi: 10.26508/lsa.202403029 (PMC11861640; doi:10.26508/lsa.202403029)
Supplement: Supplementary file 9 [file LSA-2024-03029_TableS9.xlsx]

## Sheet: Table S9
Supplementary Table S9. Output from Multimorbid3D using causal genes - traits associated with ADHD in adult and fetal cortical tissue.
level	trait	trait_snps	eqtls_in_catalog	trait_eqtls	pval	adj_pval	sim_count	sim_pval	tissue
level0	Intraocular pressure	726	23	3	0.000131792	0.00342658	9	0.01	fetal
level0	Attention deficit hyperactivity disorder	138	23	2	0.00016616	0.00432016	1	0.002	fetal
level0	Fuchs's corneal dystrophy	8	23	1	0.00109011	0.0283429	3	0.004	fetal
level0	Keratoconus	39	23	2	1.31e-05	0.00034144	4	0.005	fetal
level0	ADHD (MTAG)	28	23	2	6.71e-06	0.000174335	0	0.001	fetal
level0	ADHD vs autism spectrum disorder (ordinary least squares (OLS))	1	23	1	0.000136326	0.00354448	0	0.001	fetal
level0	Major depressive disorder vs ADHD (ordinary least squares (OLS))	9	23	1	0.0012263	0.0318837	0	0.001	fetal
level1	Non-small cell lung cancer	51	10	1	0.00301886	0.0392451	0	0.001	fetal
level1	Lymphocyte counts	1252	10	2	0.0023802	0.0309426	3	0.004	fetal
level2	Primary biliary cholangitis	84	17	2	3.32e-05	0.000696162	6	0.007	fetal
level2	Radiation response	12	17	1	0.00120852	0.025379	11	0.012	fetal
level2	Breast Cancer in BRCA1 mutation carriers	16	17	1	0.00161106	0.0338322	14	0.015	fetal
level2	Esophageal cancer (squamous cell)	7	17	1	0.000705139	0.0148079	3	0.004	fetal
level3	Rheumatoid arthritis	380	112	7	8.23e-09	8.97e-07	33	0.034	fetal
level3	Chronic lymphocytic leukemia	101	112	3	4.53e-05	0.00493318	18	0.019	fetal
level3	TPE interval (resting)	41	112	2	0.00035213	0.0383822	10	0.011	fetal
level3	Depressed affect	157	112	3	0.000167245	0.0182297	38	0.039	fetal
level3	Cortical surface area	262	112	4	3.09e-05	0.00337239	11	0.012	fetal
level3	Rheumatoid arthritis (ACPA-positive)	84	112	3	2.61e-05	0.00284388	23	0.024	fetal
level4	Cannabis dependence symptom count	32	198	3	7.7e-06	0.00117817	75	0.076	fetal
level0	Household income (MTAG)	343	24	2	0.00110427	0.0320237	6	0.007	adult
level1	Motion sickness	35	2	1	0.000414864	0.00124459	0	0.001	adult
level1	CTACK levels	46	2	1	0.000545232	0.0016357	1	0.002	adult
level2	Lipoprotein (a) levels	266	70	4	5.10329e-06	0.00035723	5	0.006	adult
level2	Esotropia	1	70	1	0.000414906	0.0290434	5	0.006	adult
level3	Psoriatic arthritis	55	231	3	6.306e-05	0.0114139	12	0.013	adult
level3	Chronic hepatitis B infection	17	231	2	0.000250433	0.0453283	7	0.008	adult
level3	Fasting blood glucose	78	231	3	0.000178662	0.0323378	7	0.008	adult
level3	White blood cell count (lymphocyte)	2	231	2	1.86657e-06	0.00033785	14	0.015	adult
level3	Core binding factor acute myeloid leukemia	7536	231	30	1.91954e-07	3.47437e-05	114	0.115	adult
level3	Liver fibrosis in non-alcoholic fatty liver disease	17	231	2	0.000250433	0.0453283	32	0.033	adult
level4	IgG glycosylation patterns	56	416	9	2.11272e-14	6.40154e-12	29	0.03	adult
