# Supplementary material for: Unraveling ADHD: genes, co-occurring traits, and developmental dynamics
Source: Life Sci Alliance. 2025 Feb 25;8(5):e202403029. doi: 10.26508/lsa.202403029 (PMC11861640; doi:10.26508/lsa.202403029)
Supplement: Supplementary file 10 [file LSA-2024-03029_TableS10.xlsx]

## Sheet: Table S10
Supplementary Table S10. Multimorbid3D output using causal genes in adult and fetal cortical tissue - protein interactions identified with String database.
First page listed below. The rest is available at https://github.com/Catriona-Miller/ADHD_Co-occurring_Traits
geneA	geneB	score	db	level	tissue
ST3GAL3	B4GALT2	0.972	string	1	fetal
ST3GAL3	FUT3	0.963	string	1	fetal
ST3GAL3	FUT5	0.96	string	1	fetal
ST3GAL3	FUT6	0.96	string	1	fetal
ST3GAL3	B4GALT1	0.955	string	1	fetal
PIDD1	CRADD	0.999	string	1	fetal
PIDD1	CASP2	0.999	string	1	fetal
PIDD1	IKBKG	0.976	string	1	fetal
PIDD1	RIPK1	0.973	string	1	fetal
PIDD1	TP53	0.961	string	1	fetal
PTPRF	PPFIA1	0.995	string	1	fetal
PTPRF	PPFIA3	0.989	string	1	fetal
PTPRF	CTNNB1	0.972	string	1	fetal
PTPRF	LRRC4B	0.955	string	1	fetal
PTPRF	PPFIA2	0.945	string	1	fetal
PPFIA1	PTPRS	0.996	string	2	fetal
PPFIA1	PPP2CA	0.993	string	2	fetal
PPFIA1	PPP2R1A	0.993	string	2	fetal
PPFIA1	CASK	0.974	string	2	fetal
RIPK1	IKBKG	0.999	string	2	fetal
RIPK1	TRADD	0.999	string	2	fetal
RIPK1	CASP8	0.999	string	2	fetal
RIPK1	TNFRSF1A	0.999	string	2	fetal
RIPK1	BIRC2	0.999	string	2	fetal
TP53	GSK3B	0.999	string	2	fetal
TP53	CCNG1	0.999	string	2	fetal
TP53	CDKN2A	0.999	string	2	fetal
TP53	MDM4	0.999	string	2	fetal
TP53	NPM1	0.999	string	2	fetal
FUT3	FUT2	0.99	string	2	fetal
FUT3	FUT1	0.985	string	2	fetal
FUT3	B3GALT5	0.961	string	2	fetal
FUT3	ST3GAL4	0.959	string	2	fetal
B4GALT2	PRELP	0.975	string	2	fetal
B4GALT2	FUT8	0.969	string	2	fetal
B4GALT2	B3GNT4	0.966	string	2	fetal
B4GALT2	ST6GAL2	0.96	string	2	fetal
CASP2	CRADD	0.999	string	2	fetal
CASP2	CASP7	0.982	string	2	fetal
CASP2	TNFRSF1A	0.976	string	2	fetal
CASP2	BIRC3	0.965	string	2	fetal
FUT6	FUT1	0.976	string	2	fetal
FUT6	B4GALT1	0.975	string	2	fetal
FUT6	FUT2	0.974	string	2	fetal
FUT6	ST3GAL4	0.963	string	2	fetal
PPFIA3	PPP2CA	0.993	string	2	fetal
PPFIA3	CASK	0.976	string	2	fetal
PPFIA3	PTPRD	0.962	string	2	fetal
PPFIA3	APBA1	0.955	string	2	fetal
CTNNB1	CDH3	0.999	string	2	fetal
CTNNB1	CDH2	0.999	string	2	fetal
CTNNB1	EGFR	0.999	string	2	fetal
CTNNB1	CTNNA1	0.999	string	2	fetal
CTNNB1	DVL1	0.999	string	2	fetal
B4GALT1	LALBA	0.997	string	2	fetal
B4GALT1	FUT8	0.978	string	2	fetal
B4GALT1	B3GALT1	0.977	string	2	fetal
B4GALT1	ST6GAL1	0.971	string	2	fetal
CRADD	FADD	0.97	string	2	fetal
CRADD	RIPK1	0.968	string	2	fetal
