# Supplementary material for: Unraveling ADHD: genes, co-occurring traits, and developmental dynamics
Source: Life Sci Alliance. 2025 Feb 25;8(5):e202403029. doi: 10.26508/lsa.202403029 (PMC11861640; doi:10.26508/lsa.202403029)
Supplement: Supplementary file 11 [file LSA-2024-03029_TableS11.xlsx]

## Sheet: Table S11
Supplementary Table S11. eQTL-gene-trait associations from Multimorbid3D using causal ADHD genes in adult cortical tissue
level	snp	trait	gene	chromq	posq	rsidq	corr	dprime
0	rs12119149	Household income (MTAG)	ST3GAL3			rs12119149	1	1
0	rs12119149	Household income (MTAG)	ST3GAL3	1	44248229	rs35891206	0.990718	1
0	rs12119149	Household income (MTAG)	ST3GAL3	1	44243865	rs7543520	1	1
0	rs12119149	Household income (MTAG)	ST3GAL3	1	44247232	rs7546040	1	1
0	rs11210935	Household income (MTAG)	ST3GAL3			rs11210935	1	1
0	rs11210935	Household income (MTAG)	ST3GAL3	1	44366616	rs3791102	0.905346	1
1	rs2150864	Motion sickness	B4GALT1	9	29360959	rs7049217	0.924402	1
1	rs2070074	CTACK levels	B4GALT1			rs2070074	1	1
2	rs4252109	Lipoprotein (a) levels	PLG	6	161135666	rs147901890	1	1
2	rs4252109	Lipoprotein (a) levels	PLG	6	161135505	rs4252099	1	1
2	rs4252109	Lipoprotein (a) levels	PLG	6	161134804	rs62439804	1	1
2	rs7770628	Lipoprotein (a) levels	PLG			rs7770628	1	1
2	rs139699952	Lipoprotein (a) levels	PLG			rs139699952	1	1
2	rs14224	Lipoprotein (a) levels	PLG	6	161139479	rs1130656	0.983479	1
2	rs14224	Lipoprotein (a) levels	PLG	6	161138180	rs1321201	0.983479	1
2	rs14224	Lipoprotein (a) levels	PLG			rs14224	1	1
2	rs14224	Lipoprotein (a) levels	PLG	6	161139501	rs2295368	0.983479	1
2	rs14224	Lipoprotein (a) levels	PLG	6	161135110	rs3757019	0.981425	1
2	rs14224	Lipoprotein (a) levels	PLG	6	161139057	rs3778217	1	1
2	rs14224	Lipoprotein (a) levels	PLG	6	161133650	rs4252092	0.981425	1
2	rs14224	Lipoprotein (a) levels	PLG	6	161136057	rs4252105	0.967112	1
2	rs14224	Lipoprotein (a) levels	PLG	6	161141157	rs4709458	0.983479	1
2	rs2244352	Esotropia	B3GALT5			rs2244352	1	1
3	rs12191877	Psoriatic arthritis	HLA-B			rs12191877	1	1
3	rs12191877	Psoriatic arthritis	HLA-B	6	31248818	rs13208617	1	1
3	rs12191877	Psoriatic arthritis	HLA-B	6	31255007	rs13214872	0.995944	1
3	rs13191343	Psoriatic arthritis	HLA-B	6	31245533	rs10456057	0.947176	0.951033
3	rs13191343	Psoriatic arthritis	HLA-B	6	31242844	rs12192286	0.97242	1
3	rs13191343	Psoriatic arthritis	HLA-B	6	31242553	rs12205435	0.97242	1
3	rs13191343	Psoriatic arthritis	HLA-B	6	31236200	rs12207404	0.947543	0.959099
3	rs13191343	Psoriatic arthritis	HLA-B	6	31244710	rs12209312	0.947176	0.951033
3	rs13191343	Psoriatic arthritis	HLA-B	6	31241001	rs13191099	0.97242	1
3	rs13191343	Psoriatic arthritis	HLA-B			rs13191343	1	1
3	rs13191343	Psoriatic arthritis	HLA-B	6	31240770	rs13203722	0.97242	1
3	rs13191343	Psoriatic arthritis	HLA-B	6	31244081	rs13203895	0.947176	0.951033
3	rs13191343	Psoriatic arthritis	HLA-B	6	31241126	rs13207315	1	1
3	rs13191343	Psoriatic arthritis	HLA-B	6	31240931	rs13218306	0.97242	1
3	rs13191343	Psoriatic arthritis	HLA-B	6	31242133	rs72473480	0.97242	1
3	rs13199524	Psoriatic arthritis	HLA-B			rs13199524	1	1
3	rs3130542	Chronic hepatitis B infection	HLA-B	6	31229728	rs147219155	0.980899	1
3	rs3130542	Chronic hepatitis B infection	HLA-B	6	31230758	rs2394951	0.996767	1
3	rs3130542	Chronic hepatitis B infection	HLA-B	6	31230881	rs2394952	0.996767	1
3	rs3130542	Chronic hepatitis B infection	HLA-B	6	31233352	rs2394953	0.965676	1
3	rs3130542	Chronic hepatitis B infection	HLA-B	6	31233394	rs2394954	0.965676	1
3	rs3130542	Chronic hepatitis B infection	HLA-B	6	31233395	rs2394955	0.965676	1
3	rs3130542	Chronic hepatitis B infection	HLA-B	6	31233455	rs2394956	0.996754	1
3	rs3130542	Chronic hepatitis B infection	HLA-B	6	31233520	rs2394957	0.990255	1
3	rs3130542	Chronic hepatitis B infection	HLA-B	6	31230989	rs2894198	0.965676	1
3	rs3130542	Chronic hepatitis B infection	HLA-B	6	31233269	rs2894202	1	1
3	rs3130542	Chronic hepatitis B infection	HLA-B	6	31233531	rs2894203	0.955613	0.980341
3	rs3130542	Chronic hepatitis B infection	HLA-B	6	31231808	rs3130445	1	1
3	rs3130542	Chronic hepatitis B infection	HLA-B	6	31229040	rs3130541	0.944129	0.986796
3	rs3130542	Chronic hepatitis B infection	HLA-B			rs3130542	1	1
3	rs3130542	Chronic hepatitis B infection	HLA-B	6	31232146	rs3130543	0.965676	1
3	rs3130542	Chronic hepatitis B infection	HLA-B	6	31228867	rs3132493	0.950918	1
3	rs3130542	Chronic hepatitis B infection	HLA-B	6	31231717	rs4365966	1	1
3	rs3130542	Chronic hepatitis B infection	HLA-B	6	31230650	rs4995901	1	1
3	rs3130542	Chronic hepatitis B infection	HLA-B	6	31230644	rs4995902	0.965676	1
3	rs3130542	Chronic hepatitis B infection	HLA-B	6	31230604	rs4995903	0.965676	1
3	rs3130542	Chronic hepatitis B infection	HLA-B	6	31231967	rs61233306	1	1
3	rs3130542	Chronic hepatitis B infection	HLA-B	6	31232342	rs66624704	0.965676	1
3	rs3130542	Chronic hepatitis B infection	HLA-B	6	31235253	rs6906908	0.965676	1
3	rs3130542	Chronic hepatitis B infection	HLA-B	6	31235609	rs6907622	0.962685	1
3	rs3130542	Chronic hepatitis B infection	HLA-B	6	31235557	rs6907910	1	1
3	rs3130542	Chronic hepatitis B infection	HLA-B	6	31235275	rs6929779	1	1
3	rs3130542	Chronic hepatitis B infection	HLA-B	6	31235325	rs71541457	0.912077	1
3	rs3130542	Chronic hepatitis B infection	HLA-B	6	31227120	rs9264322	0.984026	1
3	rs3130542	Chronic hepatitis B infection	HLA-B	6	31227141	rs9264323	0.948025	1
3	rs3130542	Chronic hepatitis B infection	HLA-B	6	31227145	rs9264324	0.948025	1
3	rs3130542	Chronic hepatitis B infection	HLA-B	6	31227150	rs9264325	0.948025	1
3	rs3130542	Chronic hepatitis B infection	HLA-B	6	31227190	rs9264326	0.980948	1
3	rs3130542	Chronic hepatitis B infection	HLA-B	6	31227218	rs9264327	0.945152	1
3	rs3130542	Chronic hepatitis B infection	HLA-B	6	31227249	rs9264328	0.948025	1
3	rs3130542	Chronic hepatitis B infection	HLA-B	6	31227253	rs9264329	0.980948	1
3	rs3130542	Chronic hepatitis B infection	HLA-B	6	31227262	rs9264330	0.980948	1
3	rs3130542	Chronic hepatitis B infection	HLA-B	6	31227456	rs9264333	0.94122	0.98678
3	rs3130542	Chronic hepatitis B infection	HLA-B	6	31227474	rs9264334	0.974334	0.986959
3	rs3130542	Chronic hepatitis B infection	HLA-B	6	31227493	rs9264335	0.94122	0.98678
3	rs3130542	Chronic hepatitis B infection	HLA-B	6	31227505	rs9264337	0.94122	0.98678
3	rs3130542	Chronic hepatitis B infection	HLA-B	6	31227576	rs9264338	0.948025	1
3	rs3130542	Chronic hepatitis B infection	HLA-B	6	31227587	rs9264339	0.948025	1
3	rs3130542	Chronic hepatitis B infection	HLA-B	6	31227712	rs9264341	0.980948	1
3	rs3130542	Chronic hepatitis B infection	HLA-B	6	31227736	rs9264342	0.980948	1
3	rs3130542	Chronic hepatitis B infection	HLA-B	6	31227751	rs9264343	0.984067	1
3	rs3130542	Chronic hepatitis B infection	HLA-B	6	31227786	rs9264344	0.984026	1
3	rs3130542	Chronic hepatitis B infection	HLA-B	6	31228039	rs9264346	0.984067	1
3	rs3130542	Chronic hepatitis B infection	HLA-B	6	31228086	rs9264351	0.980771	0.993479
3	rs3130542	Chronic hepatitis B infection	HLA-B	6	31228103	rs9264352	0.980771	0.993479
3	rs3130542	Chronic hepatitis B infection	HLA-B	6	31228173	rs9264353	0.980948	1
3	rs3130542	Chronic hepatitis B infection	HLA-B	6	31228184	rs9264354	0.948025	1
3	rs3130542	Chronic hepatitis B infection	HLA-B	6	31228211	rs9264356	0.95383	1
3	rs3130542	Chronic hepatitis B infection	HLA-B	6	31228266	rs9264358	0.95383	1
3	rs3130542	Chronic hepatitis B infection	HLA-B	6	31228326	rs9264362	0.984067	1
3	rs3130542	Chronic hepatitis B infection	HLA-B	6	31228385	rs9264364	0.980771	0.993479
3	rs3130542	Chronic hepatitis B infection	HLA-B	6	31228398	rs9264365	0.980771	0.993479
3	rs3130542	Chronic hepatitis B infection	HLA-B	6	31228429	rs9264367	0.950918	1
3	rs3130542	Chronic hepatitis B infection	HLA-B	6	31228459	rs9264368	0.984067	1
3	rs3130542	Chronic hepatitis B infection	HLA-B	6	31228600	rs9264372	0.984067	1
3	rs3130542	Chronic hepatitis B infection	HLA-B	6	31228665	rs9264374	0.95383	1
3	rs3130542	Chronic hepatitis B infection	HLA-B	6	31228706	rs9264375	0.984067	1
3	rs3130542	Chronic hepatitis B infection	HLA-B	6	31229050	rs9264383	0.938331	0.986763
3	rs3130542	Chronic hepatitis B infection	HLA-B	6	31229054	rs9264384	0.977472	0.986975
3	rs3130542	Chronic hepatitis B infection	HLA-B	6	31229129	rs9264386	0.984067	1
3	rs3130542	Chronic hepatitis B infection	HLA-B	6	31229172	rs9264387	0.984067	1
3	rs3130542	Chronic hepatitis B infection	HLA-B	6	31229187	rs9264388	0.980948	1
3	rs3130542	Chronic hepatitis B infection	HLA-B	6	31229190	rs9264389	0.948025	1
3	rs3130542	Chronic hepatitis B infection	HLA-B	6	31229195	rs9264390	0.948025	1
3	rs3130542	Chronic hepatitis B infection	HLA-B	6	31229288	rs9264395	0.944625	0.993382
3	rs3130542	Chronic hepatitis B infection	HLA-B	6	31229365	rs9264397	0.945152	1
3	rs3130542	Chronic hepatitis B infection	HLA-B	6	31229376	rs9264398	0.950918	1
3	rs3130542	Chronic hepatitis B infection	HLA-B	6	31229412	rs9264400	0.930942	0.965563
3	rs3130542	Chronic hepatitis B infection	HLA-B	6	31229443	rs9264402	0.950918	1
3	rs3130542	Chronic hepatitis B infection	HLA-B	6	31229592	rs9264405	0.984067	1
3	rs3130542	Chronic hepatitis B infection	HLA-B	6	31229609	rs9264406	0.984067	1
3	rs3130542	Chronic hepatitis B infection	HLA-B	6	31229668	rs9264407	0.984067	1
3	rs3130542	Chronic hepatitis B infection	HLA-B	6	31229722	rs9264408	0.896182	0.896182
3	rs3130542	Chronic hepatitis B infection	HLA-B	6	31229737	rs9264409	0.984067	1
3	rs3130542	Chronic hepatitis B infection	HLA-B	6	31229774	rs9264410	0.984067	1
3	rs3130542	Chronic hepatitis B infection	HLA-B	6	31229844	rs9264411	1	1
3	rs3130542	Chronic hepatitis B infection	HLA-B	6	31229920	rs9264412	0.996767	1
3	rs3130542	Chronic hepatitis B infection	HLA-B	6	31229929	rs9264413	0.944314	0.992955
3	rs3130542	Chronic hepatitis B infection	HLA-B	6	31229941	rs9264414	1	1
3	rs3130542	Chronic hepatitis B infection	HLA-B	6	31230077	rs9264417	1	1
3	rs3130542	Chronic hepatitis B infection	HLA-B	6	31230173	rs9264420	0.987002	1
3	rs3130542	Chronic hepatitis B infection	HLA-B	6	31230179	rs9264421	0.952252	0.973821
3	rs3130542	Chronic hepatitis B infection	HLA-B	6	31230182	rs9264422	0.949226	0.973788
3	rs3130542	Chronic hepatitis B infection	HLA-B	6	31230317	rs9264425	0.968689	1
3	rs3130542	Chronic hepatitis B infection	HLA-B	6	31230318	rs9264426	0.968689	1
3	rs3130542	Chronic hepatitis B infection	HLA-B	6	31230355	rs9264427	1	1
3	rs3130542	Chronic hepatitis B infection	HLA-B	6	31230451	rs9264428	1	1
3	rs3130542	Chronic hepatitis B infection	HLA-B	6	31230497	rs9264429	0.965676	1
3	rs3130542	Chronic hepatitis B infection	HLA-B	6	31231018	rs9264440	0.996767	1
3	rs3130542	Chronic hepatitis B infection	HLA-B	6	31231067	rs9264441	0.996767	1
3	rs3130542	Chronic hepatitis B infection	HLA-B	6	31231104	rs9264443	0.934246	0.972296
3	rs3130542	Chronic hepatitis B infection	HLA-B	6	31231113	rs9264445	0.956762	1
3	rs3130542	Chronic hepatitis B infection	HLA-B	6	31231116	rs9264446	0.987208	1
3	rs3130542	Chronic hepatitis B infection	HLA-B	6	31231141	rs9264448	0.993558	1
3	rs3130542	Chronic hepatitis B infection	HLA-B	6	31231198	rs9264451	1	1
3	rs3130542	Chronic hepatitis B infection	HLA-B	6	31231231	rs9264452	1	1
3	rs3130542	Chronic hepatitis B infection	HLA-B	6	31231233	rs9264453	0.965676	1
3	rs3130542	Chronic hepatitis B infection	HLA-B	6	31231331	rs9264454	1	1
3	rs3130542	Chronic hepatitis B infection	HLA-B	6	31231381	rs9264455	0.965676	1
3	rs3130542	Chronic hepatitis B infection	HLA-B	6	31231500	rs9264458	0.996767	1
3	rs3130542	Chronic hepatitis B infection	HLA-B	6	31231533	rs9264459	0.990372	1
3	rs3130542	Chronic hepatitis B infection	HLA-B	6	31231537	rs9264460	0.956762	1
3	rs3130542	Chronic hepatitis B infection	HLA-B	6	31231574	rs9264462	0.996767	1
3	rs3130542	Chronic hepatitis B infection	HLA-B	6	31231590	rs9264463	0.962685	1
3	rs3130542	Chronic hepatitis B infection	HLA-B	6	31231621	rs9264464	0.996759	1
3	rs3130542	Chronic hepatitis B infection	HLA-B	6	31231687	rs9264466	1	1
3	rs3130542	Chronic hepatitis B infection	HLA-B	6	31231971	rs9264474	1	1
3	rs3130542	Chronic hepatitis B infection	HLA-B	6	31232317	rs9264481	0.965676	1
3	rs3130542	Chronic hepatitis B infection	HLA-B	6	31232411	rs9264482	1	1
3	rs3130542	Chronic hepatitis B infection	HLA-B	6	31232445	rs9264483	0.965676	1
3	rs3130542	Chronic hepatitis B infection	HLA-B	6	31232562	rs9264489	1	1
3	rs3130542	Chronic hepatitis B infection	HLA-B	6	31232675	rs9264492	1	1
3	rs3130542	Chronic hepatitis B infection	HLA-B	6	31232696	rs9264493	0.962325	0.993431
3	rs3130542	Chronic hepatitis B infection	HLA-B	6	31232702	rs9264494	0.996754	1
3	rs3130542	Chronic hepatitis B infection	HLA-B	6	31232721	rs9264495	0.962325	0.993431
3	rs3130542	Chronic hepatitis B infection	HLA-B	6	31232722	rs9264496	0.962325	0.993431
3	rs3130542	Chronic hepatitis B infection	HLA-B	6	31232768	rs9264497	1	1
3	rs3130542	Chronic hepatitis B infection	HLA-B	6	31232788	rs9264498	1	1
3	rs3130542	Chronic hepatitis B infection	HLA-B	6	31232824	rs9264500	0.965676	1
3	rs3130542	Chronic hepatitis B infection	HLA-B	6	31232912	rs9264502	1	1
3	rs3130542	Chronic hepatitis B infection	HLA-B	6	31233120	rs9264505	1	1
3	rs3130542	Chronic hepatitis B infection	HLA-B	6	31233142	rs9264506	0.965676	1
3	rs3130542	Chronic hepatitis B infection	HLA-B	6	31233151	rs9264507	1	1
3	rs3130542	Chronic hepatitis B infection	HLA-B	6	31233213	rs9264508	1	1
3	rs3130542	Chronic hepatitis B infection	HLA-B	6	31233757	rs9264523	1	1
3	rs3130542	Chronic hepatitis B infection	HLA-B	6	31233844	rs9264524	0.965676	1
3	rs3130542	Chronic hepatitis B infection	HLA-B	6	31233987	rs9264526	0.965676	1
3	rs3130542	Chronic hepatitis B infection	HLA-B	6	31233991	rs9264527	0.965676	1
3	rs3130542	Chronic hepatitis B infection	HLA-B	6	31234057	rs9264528	0.965676	1
3	rs3130542	Chronic hepatitis B infection	HLA-B	6	31234073	rs9264529	0.965676	1
3	rs3130542	Chronic hepatitis B infection	HLA-B	6	31234238	rs9264531	0.990372	1
3	rs3130542	Chronic hepatitis B infection	HLA-B	6	31234493	rs9264533	0.944314	0.992955
3	rs3130542	Chronic hepatitis B infection	HLA-B	6	31234506	rs9264534	0.990372	1
3	rs3130542	Chronic hepatitis B infection	HLA-B	6	31234741	rs9264547	0.990372	1
3	rs3130542	Chronic hepatitis B infection	HLA-B	6	31234770	rs9264548	0.987208	1
3	rs3130542	Chronic hepatitis B infection	HLA-B	6	31234773	rs9264549	0.950918	1
3	rs3130542	Chronic hepatitis B infection	HLA-B	6	31234785	rs9264550	0.950918	1
3	rs3130542	Chronic hepatitis B infection	HLA-B	6	31234835	rs9264552	0.996767	1
3	rs3130542	Chronic hepatitis B infection	HLA-B	6	31234850	rs9264553	0.996767	1
3	rs3130542	Chronic hepatitis B infection	HLA-B	6	31234854	rs9264554	0.996767	1
3	rs3130542	Chronic hepatitis B infection	HLA-B	6	31234910	rs9264555	0.965676	1
3	rs3130542	Chronic hepatitis B infection	HLA-B	6	31234947	rs9264556	1	1
3	rs3130542	Chronic hepatitis B infection	HLA-B	6	31234951	rs9264557	1	1
3	rs3130542	Chronic hepatitis B infection	HLA-B	6	31234989	rs9264558	0.908497	0.920462
3	rs3130542	Chronic hepatitis B infection	HLA-B	6	31235126	rs9264559	1	1
3	rs3130542	Chronic hepatitis B infection	HLA-B	6	31235138	rs9264560	1	1
3	rs3130542	Chronic hepatitis B infection	HLA-B	6	31235373	rs9264567	0.933843	1
3	rs3130542	Chronic hepatitis B infection	HLA-B	6	31235382	rs9264568	0.906804	1
3	rs3130542	Chronic hepatitis B infection	HLA-B	6	31235411	rs9264569	0.950918	1
3	rs3130542	Chronic hepatitis B infection	HLA-B	6	31235420	rs9264570	0.974776	1
3	rs3130542	Chronic hepatitis B infection	HLA-B	6	31235499	rs9264571	0.980948	1
3	rs3130542	Chronic hepatitis B infection	HLA-B	6	31235575	rs9264575	1	1
3	rs3130542	Chronic hepatitis B infection	HLA-B	6	31235707	rs9264578	0.965676	1
3	rs3130542	Chronic hepatitis B infection	HLA-B	6	31235785	rs9264581	0.965676	1
3	rs3130542	Chronic hepatitis B infection	HLA-B	6	31235815	rs9264582	1	1
3	rs3130542	Chronic hepatitis B infection	HLA-B	6	31234515	rs9279065	0.942297	1
3	rs3130542	Chronic hepatitis B infection	HLA-B	6	31231515	rs9281291	0.993558	1
3	rs3130542	Chronic hepatitis B infection	HLA-B	6	31232336	rs9281293	1	1
3	rs2853953	Chronic hepatitis B infection	HLA-B	6	31235371	rs148341035	0.983129	1
3	rs2853953	Chronic hepatitis B infection	HLA-B	6	31230799	rs2245822	1	1
3	rs2853953	Chronic hepatitis B infection	HLA-B	6	31234113	rs2248902	1	1
3	rs2853953	Chronic hepatitis B infection	HLA-B	6	31232450	rs2524108	0.939393	1
3	rs2853953	Chronic hepatitis B infection	HLA-B	6	31231783	rs2524111	1	1
3	rs2853953	Chronic hepatitis B infection	HLA-B	6	31231175	rs2524116	1	1
3	rs2853953	Chronic hepatitis B infection	HLA-B	6	31231538	rs2844625	0.994379	1
3	rs2853953	Chronic hepatitis B infection	HLA-B			rs2853953	1	1
3	rs2853953	Chronic hepatitis B infection	HLA-B	6	31234692	rs2853956	0.951185	0.988555
3	rs2853953	Chronic hepatitis B infection	HLA-B	6	31232483	rs2853960	1	1
3	rs2853953	Chronic hepatitis B infection	HLA-B	6	31231105	rs2853962	0.994379	1
3	rs2853953	Chronic hepatitis B infection	HLA-B	6	31232577	rs9264490	1	1
3	rs2293941	Fasting blood glucose	FLT1	13	28495192	rs4430606	1	1
3	rs2293941	Fasting blood glucose	FLT1	13	28492404	rs61944004	0.994345	1
3	rs2293941	Fasting blood glucose	FLT1	13	28493012	rs61944005	1	1
3	rs11619319	Fasting blood glucose	FLT1	13	28492404	rs61944004	0.991542	1
3	rs61944004	Fasting blood glucose	FLT1	13	28495192	rs4430606	0.994345	1
3	rs61944004	Fasting blood glucose	FLT1			rs61944004	1	1
3	rs61944004	Fasting blood glucose	FLT1	13	28493012	rs61944005	0.994345	1
3	rs2249742	White blood cell count (lymphocyte)	HLA-B			rs2249742	1	1
3	rs2524079	White blood cell count (lymphocyte)	HLA-B			rs2524079	1	1
3	rs906695	Core binding factor acute myeloid leukemia	CTNNA1	5	138139779	rs13173618	-0.927231	-1
3	rs906695	Core binding factor acute myeloid leukemia	CTNNA1	5	138135920	rs825749	0.980269	1
3	rs906695	Core binding factor acute myeloid leukemia	CTNNA1	5	138135123	rs825750	0.989981	0.994959
3	rs906695	Core binding factor acute myeloid leukemia	CTNNA1			rs906695	1	1
3	rs160399	Core binding factor acute myeloid leukemia	CTNNA1	5	138065762	rs160397	1	1
3	rs160399	Core binding factor acute myeloid leukemia	CTNNA1			rs160399	1	1
3	rs160399	Core binding factor acute myeloid leukemia	CTNNA1	5	138063018	rs160400	1	1
3	rs160399	Core binding factor acute myeloid leukemia	CTNNA1	5	138058481	rs160403	0.982809	1
3	rs160399	Core binding factor acute myeloid leukemia	CTNNA1	5	138065047	rs274117	1	1
3	rs160399	Core binding factor acute myeloid leukemia	CTNNA1	5	138064886	rs274118	1	1
3	rs160399	Core binding factor acute myeloid leukemia	CTNNA1	5	138064218	rs274119	1	1
3	rs160399	Core binding factor acute myeloid leukemia	CTNNA1	5	138066946	rs825669	0.992513	1
3	rs160405	Core binding factor acute myeloid leukemia	CTNNA1	5	138084268	rs160404	1	1
3	rs160405	Core binding factor acute myeloid leukemia	CTNNA1			rs160405	1	1
3	rs160405	Core binding factor acute myeloid leukemia	CTNNA1	5	138085285	rs700614	0.990041	1
3	rs160405	Core binding factor acute myeloid leukemia	CTNNA1	5	138085833	rs700615	1	1
3	rs160405	Core binding factor acute myeloid leukemia	CTNNA1	5	138088748	rs700619	0.984899	0.994898
3	rs160405	Core binding factor acute myeloid leukemia	CTNNA1	5	138085739	rs71800896	0.992513	1
3	rs13171173	Core binding factor acute myeloid leukemia	CTNNA1	5	138041608	rs11750163	0.972757	1
3	rs13171173	Core binding factor acute myeloid leukemia	CTNNA1			rs13171173	1	1
3	rs13171173	Core binding factor acute myeloid leukemia	CTNNA1	5	138045838	rs311605	0.977604	1
3	rs13171173	Core binding factor acute myeloid leukemia	CTNNA1	5	138045239	rs311606	0.975175	1
3	rs13171173	Core binding factor acute myeloid leukemia	CTNNA1	5	138044919	rs311607	0.957272	0.974325
3	rs13171173	Core binding factor acute myeloid leukemia	CTNNA1	5	138043688	rs311608	0.972757	1
3	rs1828187	Core binding factor acute myeloid leukemia	CTNNA1	5	138171422	rs1039789	1	1
3	rs1828187	Core binding factor acute myeloid leukemia	CTNNA1	5	138174758	rs13162420	-0.924723	-1
3	rs1828187	Core binding factor acute myeloid leukemia	CTNNA1			rs1828187	1	1
3	rs1828187	Core binding factor acute myeloid leukemia	CTNNA1	5	138173381	rs56322405	1	1
3	rs1828187	Core binding factor acute myeloid leukemia	CTNNA1	5	138167269	rs6421921	1	1
3	rs1828187	Core binding factor acute myeloid leukemia	CTNNA1	5	138167496	rs6596456	0.990041	1
3	rs1828187	Core binding factor acute myeloid leukemia	CTNNA1	5	138175909	rs6887841	1	1
3	rs1828187	Core binding factor acute myeloid leukemia	CTNNA1	5	138170481	rs7710300	0.987438	1
3	rs1828187	Core binding factor acute myeloid leukemia	CTNNA1	5	138169562	rs995177	0.987438	1
3	rs160401	Core binding factor acute myeloid leukemia	CTNNA1	5	138065762	rs160397	0.965049	0.965049
3	rs160401	Core binding factor acute myeloid leukemia	CTNNA1	5	138063240	rs160399	0.965049	0.965049
3	rs160401	Core binding factor acute myeloid leukemia	CTNNA1	5	138063018	rs160400	0.965049	0.965049
3	rs160401	Core binding factor acute myeloid leukemia	CTNNA1	5	138058481	rs160403	0.982809	1
3	rs160401	Core binding factor acute myeloid leukemia	CTNNA1	5	138056558	rs186338	0.962513	0.964922
3	rs160401	Core binding factor acute myeloid leukemia	CTNNA1	5	138065047	rs274117	0.965049	0.965049
3	rs160401	Core binding factor acute myeloid leukemia	CTNNA1	5	138064886	rs274118	0.965049	0.965049
3	rs160401	Core binding factor acute myeloid leukemia	CTNNA1	5	138064218	rs274119	0.965049	0.965049
3	rs825672	Core binding factor acute myeloid leukemia	CTNNA1	5	138098477	rs10549604	0.980045	1
3	rs825672	Core binding factor acute myeloid leukemia	CTNNA1	5	138099570	rs10587069	0.980045	1
3	rs825672	Core binding factor acute myeloid leukemia	CTNNA1	5	138095205	rs1095374	0.980045	1
3	rs825672	Core binding factor acute myeloid leukemia	CTNNA1	5	138096150	rs11317287	1	1
3	rs825672	Core binding factor acute myeloid leukemia	CTNNA1	5	138097291	rs5871677	0.989926	1
3	rs825672	Core binding factor acute myeloid leukemia	CTNNA1	5	138097935	rs700620	0.980045	1
3	rs825672	Core binding factor acute myeloid leukemia	CTNNA1	5	138098429	rs700621	0.980045	1
3	rs825672	Core binding factor acute myeloid leukemia	CTNNA1	5	138098550	rs700622	1	1
3	rs825672	Core binding factor acute myeloid leukemia	CTNNA1	5	138098681	rs700623	0.980045	1
3	rs825672	Core binding factor acute myeloid leukemia	CTNNA1	5	138099020	rs700624	0.987438	1
3	rs825672	Core binding factor acute myeloid leukemia	CTNNA1	5	138100454	rs7722965	1	1
3	rs825672	Core binding factor acute myeloid leukemia	CTNNA1			rs825672	1	1
3	rs160400	Core binding factor acute myeloid leukemia	CTNNA1	5	138065762	rs160397	1	1
3	rs160400	Core binding factor acute myeloid leukemia	CTNNA1	5	138063240	rs160399	1	1
3	rs160400	Core binding factor acute myeloid leukemia	CTNNA1			rs160400	1	1
3	rs160400	Core binding factor acute myeloid leukemia	CTNNA1	5	138058481	rs160403	0.982809	1
3	rs160400	Core binding factor acute myeloid leukemia	CTNNA1	5	138065047	rs274117	1	1
3	rs160400	Core binding factor acute myeloid leukemia	CTNNA1	5	138064886	rs274118	1	1
3	rs160400	Core binding factor acute myeloid leukemia	CTNNA1	5	138064218	rs274119	1	1
3	rs160400	Core binding factor acute myeloid leukemia	CTNNA1	5	138066946	rs825669	0.992513	1
3	rs160404	Core binding factor acute myeloid leukemia	CTNNA1			rs160404	1	1
3	rs160404	Core binding factor acute myeloid leukemia	CTNNA1	5	138084075	rs160405	1	1
3	rs160404	Core binding factor acute myeloid leukemia	CTNNA1	5	138085285	rs700614	0.990041	1
3	rs160404	Core binding factor acute myeloid leukemia	CTNNA1	5	138085833	rs700615	1	1
3	rs160404	Core binding factor acute myeloid leukemia	CTNNA1	5	138088748	rs700619	0.984899	0.994898
3	rs160404	Core binding factor acute myeloid leukemia	CTNNA1	5	138085739	rs71800896	0.992513	1
3	rs288018	Core binding factor acute myeloid leukemia	CTNNA1	5	138188710	rs10043478	0.987438	1
3	rs288018	Core binding factor acute myeloid leukemia	CTNNA1	5	138196730	rs176381	0.987438	1
3	rs288018	Core binding factor acute myeloid leukemia	CTNNA1	5	138196272	rs288012	0.980045	1
3	rs288018	Core binding factor acute myeloid leukemia	CTNNA1	5	138195816	rs288013	0.987438	1
3	rs288018	Core binding factor acute myeloid leukemia	CTNNA1	5	138195792	rs288014	0.980045	1
3	rs288018	Core binding factor acute myeloid leukemia	CTNNA1	5	138191392	rs288019	0.987438	1
3	rs288018	Core binding factor acute myeloid leukemia	CTNNA1	5	138188854	rs6863054	0.987438	1
3	rs288016	Core binding factor acute myeloid leukemia	CTNNA1	5	138196730	rs176381	0.997487	1
3	rs288016	Core binding factor acute myeloid leukemia	CTNNA1	5	138199938	rs288011	0.997487	1
3	rs288016	Core binding factor acute myeloid leukemia	CTNNA1	5	138196272	rs288012	0.990019	1
3	rs288016	Core binding factor acute myeloid leukemia	CTNNA1	5	138195816	rs288013	0.997487	1
3	rs288016	Core binding factor acute myeloid leukemia	CTNNA1	5	138195792	rs288014	0.990019	1
3	rs288016	Core binding factor acute myeloid leukemia	CTNNA1	5	138191392	rs288019	0.997487	1
3	rs10043478	Core binding factor acute myeloid leukemia	CTNNA1			rs10043478	1	1
3	rs10043478	Core binding factor acute myeloid leukemia	CTNNA1	5	138183856	rs11388766	0.987438	1
3	rs10043478	Core binding factor acute myeloid leukemia	CTNNA1	5	138191392	rs288019	1	1
3	rs10043478	Core binding factor acute myeloid leukemia	CTNNA1	5	138188854	rs6863054	1	1
3	rs825747	Core binding factor acute myeloid leukemia	CTNNA1	5	138139779	rs13173618	-0.939027	-1
3	rs825747	Core binding factor acute myeloid leukemia	CTNNA1	5	138132657	rs34388675	0.987438	1
3	rs825747	Core binding factor acute myeloid leukemia	CTNNA1	5	138132076	rs35018736	0.980045	1
3	rs825747	Core binding factor acute myeloid leukemia	CTNNA1	5	138135920	rs825749	0.967955	1
3	rs825747	Core binding factor acute myeloid leukemia	CTNNA1	5	138135123	rs825750	0.977453	0.994865
3	rs825747	Core binding factor acute myeloid leukemia	CTNNA1	5	138131888	rs825754	0.989926	1
3	rs825747	Core binding factor acute myeloid leukemia	CTNNA1	5	138139276	rs906695	0.987438	1
3	rs311596	Core binding factor acute myeloid leukemia	CTNNA1	5	138076275	rs1703211	-0.98995	-1
3	rs311596	Core binding factor acute myeloid leukemia	CTNNA1	5	138069709	rs311590	1	1
3	rs311596	Core binding factor acute myeloid leukemia	CTNNA1	5	138070620	rs311593	0.997463	1
3	rs311596	Core binding factor acute myeloid leukemia	CTNNA1	5	138071871	rs311595	0.982538	1
3	rs1651358	Core binding factor acute myeloid leukemia	CTNNA1	5	138084268	rs160404	0.997487	1
3	rs1651358	Core binding factor acute myeloid leukemia	CTNNA1	5	138084075	rs160405	0.997487	1
3	rs1651358	Core binding factor acute myeloid leukemia	CTNNA1	5	138076275	rs1703211	0.997487	1
3	rs1651358	Core binding factor acute myeloid leukemia	CTNNA1	5	138078551	rs1703212	0.990019	1
3	rs1651358	Core binding factor acute myeloid leukemia	CTNNA1	5	138085285	rs700614	0.987553	1
3	rs1651358	Core binding factor acute myeloid leukemia	CTNNA1	5	138085833	rs700615	0.997487	1
3	rs1651358	Core binding factor acute myeloid leukemia	CTNNA1	5	138085739	rs71800896	0.990019	1
3	rs825669	Core binding factor acute myeloid leukemia	CTNNA1	5	138065762	rs160397	0.992513	1
3	rs825669	Core binding factor acute myeloid leukemia	CTNNA1	5	138063240	rs160399	0.992513	1
3	rs825669	Core binding factor acute myeloid leukemia	CTNNA1	5	138063018	rs160400	0.992513	1
3	rs825669	Core binding factor acute myeloid leukemia	CTNNA1	5	138065047	rs274117	0.992513	1
3	rs825669	Core binding factor acute myeloid leukemia	CTNNA1	5	138064886	rs274118	0.992513	1
3	rs825669	Core binding factor acute myeloid leukemia	CTNNA1	5	138064218	rs274119	0.992513	1
3	rs825669	Core binding factor acute myeloid leukemia	CTNNA1	5	138069709	rs311590	0.98995	1
3	rs825669	Core binding factor acute myeloid leukemia	CTNNA1	5	138070620	rs311593	0.987438	1
3	rs825669	Core binding factor acute myeloid leukemia	CTNNA1	5	138071871	rs311595	0.992513	1
3	rs825669	Core binding factor acute myeloid leukemia	CTNNA1			rs825669	1	1
3	rs11749163	Core binding factor acute myeloid leukemia	CTNNA1	5	138259442	rs10054682	0.989926	1
3	rs11749163	Core binding factor acute myeloid leukemia	CTNNA1	5	138264423	rs10080193	0.97981	0.984771
3	rs11749163	Core binding factor acute myeloid leukemia	CTNNA1	5	138261989	rs10155636	0.989926	1
3	rs11749163	Core binding factor acute myeloid leukemia	CTNNA1	5	138263248	rs10463975	0.987409	1
3	rs11749163	Core binding factor acute myeloid leukemia	CTNNA1	5	138266545	rs1059110	0.977354	0.979817
3	rs11749163	Core binding factor acute myeloid leukemia	CTNNA1			rs11749163	1	1
3	rs11749163	Core binding factor acute myeloid leukemia	CTNNA1	5	138259541	rs11953339	0.989926	1
3	rs11749163	Core binding factor acute myeloid leukemia	CTNNA1	5	138258176	rs13158360	0.990019	1
3	rs11749163	Core binding factor acute myeloid leukemia	CTNNA1	5	138257908	rs13174008	0.987553	1
3	rs11749163	Core binding factor acute myeloid leukemia	CTNNA1	5	138264057	rs2016720	0.984931	0.989895
3	rs11749163	Core binding factor acute myeloid leukemia	CTNNA1	5	138258801	rs2351463	0.982387	0.984863
3	rs11749163	Core binding factor acute myeloid leukemia	CTNNA1	5	138258689	rs4032101	0.982387	0.984863
3	rs11749163	Core binding factor acute myeloid leukemia	CTNNA1	5	138261547	rs9327828	0.989926	1
3	rs11749163	Core binding factor acute myeloid leukemia	CTNNA1	5	138261670	rs9327829	0.989926	1
3	rs3763016	Core binding factor acute myeloid leukemia	CTNNA1	5	138272146	rs10045605	0.96781	1
3	rs3763016	Core binding factor acute myeloid leukemia	CTNNA1	5	138272847	rs10071381	0.980181	1
3	rs3763016	Core binding factor acute myeloid leukemia	CTNNA1	5	138266545	rs1059110	0.980139	0.994931
3	rs3763016	Core binding factor acute myeloid leukemia	CTNNA1	5	138269147	rs11954103	0.96781	1
3	rs3763016	Core binding factor acute myeloid leukemia	CTNNA1	5	138270541	rs17031	0.982656	1
3	rs3763016	Core binding factor acute myeloid leukemia	CTNNA1	5	138271186	rs3749663	0.992563	1
3	rs3763016	Core binding factor acute myeloid leukemia	CTNNA1	5	138271420	rs3749664	0.992563	1
3	rs3763016	Core binding factor acute myeloid leukemia	CTNNA1			rs3763016	1	1
3	rs3763016	Core binding factor acute myeloid leukemia	CTNNA1	5	138273144	rs6862845	0.987587	0.994986
3	rs3763016	Core binding factor acute myeloid leukemia	CTNNA1	5	138274450	rs7709789	0.990086	1
3	rs3763016	Core binding factor acute myeloid leukemia	CTNNA1	5	138267815	rs891996	0.992563	1
3	rs3763016	Core binding factor acute myeloid leukemia	CTNNA1	5	138272248	rs9327830	0.990086	1
3	rs3763016	Core binding factor acute myeloid leukemia	CTNNA1	5	138272285	rs9327831	0.987587	0.994986
3	rs3763016	Core binding factor acute myeloid leukemia	CTNNA1	5	138272535	rs9942422	0.990086	1
3	rs288028	Core binding factor acute myeloid leukemia	CTNNA1	5	138222993	rs10515504	1	1
3	rs288028	Core binding factor acute myeloid leukemia	CTNNA1	5	138226766	rs176382	0.987438	1
3	rs288028	Core binding factor acute myeloid leukemia	CTNNA1	5	138224297	rs288020	0.980045	1
3	rs288028	Core binding factor acute myeloid leukemia	CTNNA1	5	138224274	rs288022	0.980045	1
3	rs288028	Core binding factor acute myeloid leukemia	CTNNA1	5	138224047	rs288023	0.987438	1
3	rs288028	Core binding factor acute myeloid leukemia	CTNNA1	5	138222593	rs288026	1	1
3	rs288028	Core binding factor acute myeloid leukemia	CTNNA1			rs288028	1	1
3	rs288028	Core binding factor acute myeloid leukemia	CTNNA1	5	138217304	rs288029	0.997457	1
3	rs288028	Core binding factor acute myeloid leukemia	CTNNA1	5	138226037	rs34467234	0.987438	1
3	rs288028	Core binding factor acute myeloid leukemia	CTNNA1	5	138217449	rs530280194	0.984864	0.994886
3	rs288029	Core binding factor acute myeloid leukemia	CTNNA1	5	138221988	rs288028	0.997457	1
3	rs288029	Core binding factor acute myeloid leukemia	CTNNA1			rs288029	1	1
3	rs288029	Core binding factor acute myeloid leukemia	CTNNA1	5	138216065	rs288031	0.984927	1
3	rs288029	Core binding factor acute myeloid leukemia	CTNNA1	5	138215327	rs288032	0.997457	1
3	rs288029	Core binding factor acute myeloid leukemia	CTNNA1	5	138214093	rs288033	0.977553	1
3	rs288029	Core binding factor acute myeloid leukemia	CTNNA1	5	138213291	rs288034	0.977553	1
3	rs288029	Core binding factor acute myeloid leukemia	CTNNA1	5	138212416	rs288035	0.997457	1
3	rs288029	Core binding factor acute myeloid leukemia	CTNNA1	5	138217449	rs530280194	0.98234	0.994867
3	rs13177415	Core binding factor acute myeloid leukemia	CTNNA1	5	138248573	rs12186373	0.984899	0.994898
3	rs13177415	Core binding factor acute myeloid leukemia	CTNNA1			rs13177415	1	1
3	rs13177415	Core binding factor acute myeloid leukemia	CTNNA1	5	138250105	rs13181762	1	1
3	rs13177415	Core binding factor acute myeloid leukemia	CTNNA1	5	138253219	rs139268548	0.922214	1
3	rs13177415	Core binding factor acute myeloid leukemia	CTNNA1	5	138248446	rs67992442	1	1
3	rs13177415	Core binding factor acute myeloid leukemia	CTNNA1	5	138246327	rs6890932	0.989981	0.994959
3	rs10515504	Core binding factor acute myeloid leukemia	CTNNA1			rs10515504	1	1
3	rs10515504	Core binding factor acute myeloid leukemia	CTNNA1	5	138226766	rs176382	0.987438	1
3	rs10515504	Core binding factor acute myeloid leukemia	CTNNA1	5	138224297	rs288020	0.980045	1
3	rs10515504	Core binding factor acute myeloid leukemia	CTNNA1	5	138224274	rs288022	0.980045	1
3	rs10515504	Core binding factor acute myeloid leukemia	CTNNA1	5	138224047	rs288023	0.987438	1
3	rs10515504	Core binding factor acute myeloid leukemia	CTNNA1	5	138222593	rs288026	1	1
3	rs10515504	Core binding factor acute myeloid leukemia	CTNNA1	5	138221988	rs288028	1	1
3	rs10515504	Core binding factor acute myeloid leukemia	CTNNA1	5	138226037	rs34467234	0.987438	1
3	rs10515504	Core binding factor acute myeloid leukemia	CTNNA1	5	138227064	rs7446631	0.980045	1
3	rs288033	Core binding factor acute myeloid leukemia	CTNNA1	5	138217304	rs288029	0.977553	1
3	rs288033	Core binding factor acute myeloid leukemia	CTNNA1	5	138216065	rs288031	0.992513	1
3	rs288033	Core binding factor acute myeloid leukemia	CTNNA1	5	138215327	rs288032	0.980045	1
3	rs288033	Core binding factor acute myeloid leukemia	CTNNA1			rs288033	1	1
3	rs288033	Core binding factor acute myeloid leukemia	CTNNA1	5	138213291	rs288034	1	1
3	rs288033	Core binding factor acute myeloid leukemia	CTNNA1	5	138212416	rs288035	0.980045	1
3	rs288033	Core binding factor acute myeloid leukemia	CTNNA1	5	138210894	rs288036	0.980045	1
3	rs288033	Core binding factor acute myeloid leukemia	CTNNA1	5	138217449	rs530280194	0.990019	1
3	rs10038162	Core binding factor acute myeloid leukemia	CTNNA1	5	138240873	rs10067361	0.989926	1
3	rs10038162	Core binding factor acute myeloid leukemia	CTNNA1	5	138240706	rs11958642	0.997487	1
3	rs10038162	Core binding factor acute myeloid leukemia	CTNNA1	5	138241317	rs12719515	0.990019	1
3	rs10038162	Core binding factor acute myeloid leukemia	CTNNA1	5	138234129	rs2662543	0.997487	1
3	rs10038162	Core binding factor acute myeloid leukemia	CTNNA1	5	138232086	rs288002	0.989926	1
3	rs10038162	Core binding factor acute myeloid leukemia	CTNNA1	5	138231954	rs288003	0.989926	1
3	rs10038162	Core binding factor acute myeloid leukemia	CTNNA1	5	138234115	rs423469	0.985099	1
3	rs13181830	Core binding factor acute myeloid leukemia	CTNNA1	5	138277846	rs10037071	0.970158	0.979872
3	rs13181830	Core binding factor acute myeloid leukemia	CTNNA1	5	138276783	rs10068766	0.957662	0.9795
3	rs13181830	Core binding factor acute myeloid leukemia	CTNNA1	5	138276943	rs10068786	0.950286	0.989477
3	rs13181830	Core binding factor acute myeloid leukemia	CTNNA1	5	138276778	rs10076442	0.972658	0.979945
3	rs13181830	Core binding factor acute myeloid leukemia	CTNNA1			rs13181830	1	1
3	rs13181830	Core binding factor acute myeloid leukemia	CTNNA1	5	138280216	rs1368425	0.965616	0.979996
3	rs13181830	Core binding factor acute myeloid leukemia	CTNNA1	5	138278714	rs569607231	0.982625	0.985067
3	rs13181830	Core binding factor acute myeloid leukemia	CTNNA1	5	138278250	rs7722413	0.972646	0.984849
3	rs17031	Core binding factor acute myeloid leukemia	CTNNA1	5	138272146	rs10045605	0.984892	1
3	rs17031	Core binding factor acute myeloid leukemia	CTNNA1	5	138272847	rs10071381	0.982347	0.984828
3	rs17031	Core binding factor acute myeloid leukemia	CTNNA1	5	138266545	rs1059110	0.977354	0.979817
3	rs17031	Core binding factor acute myeloid leukemia	CTNNA1	5	138269147	rs11954103	0.984892	1
3	rs17031	Core binding factor acute myeloid leukemia	CTNNA1			rs17031	1	1
3	rs17031	Core binding factor acute myeloid leukemia	CTNNA1	5	138271186	rs3749663	0.990019	1
3	rs17031	Core binding factor acute myeloid leukemia	CTNNA1	5	138271420	rs3749664	0.990019	1
3	rs17031	Core binding factor acute myeloid leukemia	CTNNA1	5	138270731	rs3763016	0.982656	1
3	rs17031	Core binding factor acute myeloid leukemia	CTNNA1	5	138273144	rs6862845	0.969955	0.979734
3	rs17031	Core binding factor acute myeloid leukemia	CTNNA1	5	138274450	rs7709789	0.97241	0.979762
3	rs17031	Core binding factor acute myeloid leukemia	CTNNA1	5	138267815	rs891996	0.990019	1
3	rs17031	Core binding factor acute myeloid leukemia	CTNNA1	5	138272248	rs9327830	0.97241	0.979762
3	rs17031	Core binding factor acute myeloid leukemia	CTNNA1	5	138272285	rs9327831	0.969955	0.979734
3	rs17031	Core binding factor acute myeloid leukemia	CTNNA1	5	138272535	rs9942422	0.97241	0.979762
3	rs176382	Core binding factor acute myeloid leukemia	CTNNA1	5	138222993	rs10515504	0.987438	1
3	rs176382	Core binding factor acute myeloid leukemia	CTNNA1			rs176382	1	1
3	rs176382	Core binding factor acute myeloid leukemia	CTNNA1	5	138230262	rs185956	0.987438	1
3	rs176382	Core binding factor acute myeloid leukemia	CTNNA1	5	138231644	rs288004	1	1
3	rs176382	Core binding factor acute myeloid leukemia	CTNNA1	5	138228661	rs288009	0.987438	1
3	rs176382	Core binding factor acute myeloid leukemia	CTNNA1	5	138224297	rs288020	0.992513	1
3	rs176382	Core binding factor acute myeloid leukemia	CTNNA1	5	138224274	rs288022	0.992513	1
3	rs176382	Core binding factor acute myeloid leukemia	CTNNA1	5	138224047	rs288023	1	1
3	rs176382	Core binding factor acute myeloid leukemia	CTNNA1	5	138222593	rs288026	0.987438	1
3	rs176382	Core binding factor acute myeloid leukemia	CTNNA1	5	138221988	rs288028	0.987438	1
3	rs176382	Core binding factor acute myeloid leukemia	CTNNA1	5	138226037	rs34467234	1	1
3	rs176382	Core binding factor acute myeloid leukemia	CTNNA1	5	138227064	rs7446631	0.992513	1
3	rs9942422	Core binding factor acute myeloid leukemia	CTNNA1	5	138272146	rs10045605	0.977501	1
3	rs9942422	Core binding factor acute myeloid leukemia	CTNNA1	5	138276783	rs10068766	0.962329	0.974515
3	rs9942422	Core binding factor acute myeloid leukemia	CTNNA1	5	138276943	rs10068786	0.964933	0.994767
3	rs9942422	Core binding factor acute myeloid leukemia	CTNNA1	5	138272847	rs10071381	0.989996	1
3	rs9942422	Core binding factor acute myeloid leukemia	CTNNA1	5	138276778	rs10076442	0.97251	0.974944
3	rs9942422	Core binding factor acute myeloid leukemia	CTNNA1	5	138269147	rs11954103	0.977501	1
3	rs9942422	Core binding factor acute myeloid leukemia	CTNNA1	5	138270541	rs17031	0.97241	0.979762
3	rs9942422	Core binding factor acute myeloid leukemia	CTNNA1	5	138271186	rs3749663	0.982508	0.984966
3	rs9942422	Core binding factor acute myeloid leukemia	CTNNA1	5	138271420	rs3749664	0.982508	0.984966
3	rs9942422	Core binding factor acute myeloid leukemia	CTNNA1	5	138270731	rs3763016	0.990086	1
3	rs9942422	Core binding factor acute myeloid leukemia	CTNNA1	5	138273144	rs6862845	0.997504	1
3	rs9942422	Core binding factor acute myeloid leukemia	CTNNA1	5	138274450	rs7709789	1	1
3	rs9942422	Core binding factor acute myeloid leukemia	CTNNA1	5	138267815	rs891996	0.982508	0.984966
3	rs9942422	Core binding factor acute myeloid leukemia	CTNNA1	5	138272248	rs9327830	1	1
3	rs9942422	Core binding factor acute myeloid leukemia	CTNNA1	5	138272285	rs9327831	0.997504	1
3	rs9942422	Core binding factor acute myeloid leukemia	CTNNA1			rs9942422	1	1
3	rs9327829	Core binding factor acute myeloid leukemia	CTNNA1	5	138259442	rs10054682	1	1
3	rs9327829	Core binding factor acute myeloid leukemia	CTNNA1	5	138264423	rs10080193	0.989864	0.9949
3	rs9327829	Core binding factor acute myeloid leukemia	CTNNA1	5	138261989	rs10155636	1	1
3	rs9327829	Core binding factor acute myeloid leukemia	CTNNA1	5	138263248	rs10463975	0.997457	1
3	rs9327829	Core binding factor acute myeloid leukemia	CTNNA1	5	138266545	rs1059110	0.982381	0.994879
3	rs9327829	Core binding factor acute myeloid leukemia	CTNNA1	5	138262669	rs11749163	0.989926	1
3	rs9327829	Core binding factor acute myeloid leukemia	CTNNA1	5	138259541	rs11953339	1	1
3	rs9327829	Core binding factor acute myeloid leukemia	CTNNA1	5	138258176	rs13158360	0.980045	1
3	rs9327829	Core binding factor acute myeloid leukemia	CTNNA1	5	138257908	rs13174008	0.977604	1
3	rs9327829	Core binding factor acute myeloid leukemia	CTNNA1	5	138264057	rs2016720	0.984962	1
3	rs9327829	Core binding factor acute myeloid leukemia	CTNNA1	5	138258801	rs2351463	0.987438	1
3	rs9327829	Core binding factor acute myeloid leukemia	CTNNA1	5	138258689	rs4032101	0.987438	1
3	rs9327829	Core binding factor acute myeloid leukemia	CTNNA1	5	138261547	rs9327828	1	1
3	rs9327829	Core binding factor acute myeloid leukemia	CTNNA1			rs9327829	1	1
3	rs4555958	Core binding factor acute myeloid leukemia	FUT9			rs4555958	1	1
3	rs698718	Liver fibrosis in non-alcoholic fatty liver disease	CDH3	16	68559722	rs113627231	-0.905776	-1
3	rs698718	Liver fibrosis in non-alcoholic fatty liver disease	CDH3	16	68557903	rs12598229	-0.917876	-0.993169
3	rs698718	Liver fibrosis in non-alcoholic fatty liver disease	CDH3	16	68564489	rs1645934	1	1
3	rs698718	Liver fibrosis in non-alcoholic fatty liver disease	CDH3	16	68563790	rs1645935	1	1
3	rs698718	Liver fibrosis in non-alcoholic fatty liver disease	CDH3	16	68563742	rs1645936	0.954215	1
3	rs698718	Liver fibrosis in non-alcoholic fatty liver disease	CDH3	16	68564773	rs1645974	1	1
3	rs698718	Liver fibrosis in non-alcoholic fatty liver disease	CDH3	16	68564447	rs1645975	1	1
3	rs698718	Liver fibrosis in non-alcoholic fatty liver disease	CDH3	16	68564185	rs1728769	1	1
3	rs698718	Liver fibrosis in non-alcoholic fatty liver disease	CDH3	16	68564123	rs1728770	0.984935	1
3	rs698718	Liver fibrosis in non-alcoholic fatty liver disease	CDH3	16	68563643	rs1728773	1	1
3	rs698718	Liver fibrosis in non-alcoholic fatty liver disease	CDH3	16	68562962	rs4783562	0.969909	0.969909
3	rs698718	Liver fibrosis in non-alcoholic fatty liver disease	CDH3	16	68558047	rs4783647	-0.921128	-1
3	rs698718	Liver fibrosis in non-alcoholic fatty liver disease	CDH3	16	68558333	rs4783648	-0.905776	-1
3	rs698718	Liver fibrosis in non-alcoholic fatty liver disease	CDH3	16	68558466	rs4783649	-0.905776	-1
3	rs698718	Liver fibrosis in non-alcoholic fatty liver disease	CDH3	16	68558527	rs4783650	-0.921128	-1
3	rs698718	Liver fibrosis in non-alcoholic fatty liver disease	CDH3	16	68562814	rs4783653	0.985195	1
3	rs698718	Liver fibrosis in non-alcoholic fatty liver disease	CDH3	16	68561954	rs698711	0.985195	1
3	rs698718	Liver fibrosis in non-alcoholic fatty liver disease	CDH3	16	68561878	rs698712	0.98514	1
3	rs698718	Liver fibrosis in non-alcoholic fatty liver disease	CDH3	16	68561226	rs698714	0.984935	1
3	rs698718	Liver fibrosis in non-alcoholic fatty liver disease	CDH3	16	68560895	rs698715	0.984935	1
3	rs698718	Liver fibrosis in non-alcoholic fatty liver disease	CDH3	16	68560295	rs698716	0.969909	0.969909
3	rs698718	Liver fibrosis in non-alcoholic fatty liver disease	CDH3	16	68559887	rs698720	0.984935	1
3	rs6499186	Liver fibrosis in non-alcoholic fatty liver disease	CDH3			rs6499186	1	1
4	rs1005522	IgG glycosylation patterns	MGAT3			rs1005522	1	1
4	rs1005522	IgG glycosylation patterns	MGAT3	22	39843090	rs5750833	0.92139	0.9945
4	rs1005522	IgG glycosylation patterns	MGAT3	22	39843408	rs5757678	0.926486	1
4	rs1005522	IgG glycosylation patterns	MGAT3	22	39844792	rs5757680	0.928769	1
4	rs1005522	IgG glycosylation patterns	MGAT3	22	39845546	rs5757681	0.933366	1
4	rs1005522	IgG glycosylation patterns	MGAT3	22	39848258	rs5757682	0.935681	1
4	rs1005522	IgG glycosylation patterns	MGAT3	22	39850173	rs5757683	0.931062	1
4	rs1005522	IgG glycosylation patterns	MGAT3	22	39842164	rs7364148	0.931062	1
4	rs1005522	IgG glycosylation patterns	MGAT3	22	39844573	rs8136980	0.9197	1
4	rs1005522	IgG glycosylation patterns	MGAT3	22	39844349	rs8137426	0.931062	1
4	rs1005522	IgG glycosylation patterns	MGAT3	22	39843536	rs9306335	0.931062	1
4	rs5750828	IgG glycosylation patterns	MGAT3	22	39836085	rs10636631	0.985742	1
4	rs5750828	IgG glycosylation patterns	MGAT3	22	39836971	rs10644269	0.983369	1
4	rs5750828	IgG glycosylation patterns	MGAT3	22	39831985	rs1972280	0.980939	0.985627
4	rs5750828	IgG glycosylation patterns	MGAT3	22	39837624	rs2899318	0.983369	1
4	rs5750828	IgG glycosylation patterns	MGAT3	22	39833436	rs4821896	0.985713	0.995177
4	rs5750828	IgG glycosylation patterns	MGAT3	22	39835586	rs4821897	0.985742	1
4	rs5750828	IgG glycosylation patterns	MGAT3	22	39838351	rs4821898	0.983369	1
4	rs5750828	IgG glycosylation patterns	MGAT3	22	39831277	rs5750825	0.980935	0.990353
4	rs5750828	IgG glycosylation patterns	MGAT3			rs5750828	1	1
4	rs5750828	IgG glycosylation patterns	MGAT3	22	39838017	rs5750829	0.995243	1
4	rs5750828	IgG glycosylation patterns	MGAT3	22	39837919	rs5757673	0.983369	1
4	rs5750828	IgG glycosylation patterns	MGAT3	22	39838891	rs5757675	0.992858	0.995225
4	rs5750828	IgG glycosylation patterns	MGAT3	22	39837471	rs6001594	0.983369	1
4	rs5750828	IgG glycosylation patterns	MGAT3	22	39839292	rs6001595	0.980955	0.995144
4	rs5750828	IgG glycosylation patterns	MGAT3	22	39839669	rs8138462	0.992858	0.995225
4	rs5750828	IgG glycosylation patterns	MGAT3	22	39838002	rs9611176	0.992866	1
4	rs6001600	IgG glycosylation patterns	MGAT3	22	39853739	rs113200473	0.98769	1
4	rs6001600	IgG glycosylation patterns	MGAT3	22	39851969	rs1557541	1	1
4	rs6001600	IgG glycosylation patterns	MGAT3	22	39852349	rs1557542	0.997542	1
4	rs6001600	IgG glycosylation patterns	MGAT3	22	39852647	rs1557543	0.997537	1
4	rs6001600	IgG glycosylation patterns	MGAT3	22	39848258	rs5757682	0.992612	1
4	rs6001600	IgG glycosylation patterns	MGAT3	22	39850173	rs5757683	0.997537	1
4	rs6001600	IgG glycosylation patterns	MGAT3	22	39851583	rs5757684	1	1
4	rs6001600	IgG glycosylation patterns	MGAT3	22	39855539	rs5757685	0.995074	1
4	rs6001600	IgG glycosylation patterns	MGAT3	22	39854420	rs5995735	0.995074	1
4	rs6001600	IgG glycosylation patterns	MGAT3	22	39852719	rs6001599	0.997537	1
4	rs6001600	IgG glycosylation patterns	MGAT3			rs6001600	1	1
4	rs6001600	IgG glycosylation patterns	MGAT3	22	39856355	rs738285	0.987669	0.99502
4	rs6001600	IgG glycosylation patterns	MGAT3	22	39855574	rs738286	0.997537	1
4	rs6001600	IgG glycosylation patterns	MGAT3	22	39855727	rs738287	0.995074	1
4	rs6001600	IgG glycosylation patterns	MGAT3	22	39855882	rs738289	0.995074	1
4	rs5750829	IgG glycosylation patterns	MGAT3	22	39836085	rs10636631	0.985657	0.995157
4	rs5750829	IgG glycosylation patterns	MGAT3	22	39836971	rs10644269	0.988069	1
4	rs5750829	IgG glycosylation patterns	MGAT3	22	39837624	rs2899318	0.988069	1
4	rs5750829	IgG glycosylation patterns	MGAT3	22	39833436	rs4821896	0.985651	0.99038
4	rs5750829	IgG glycosylation patterns	MGAT3	22	39835586	rs4821897	0.985657	0.995157
4	rs5750829	IgG glycosylation patterns	MGAT3	22	39838351	rs4821898	0.988069	1
4	rs5750829	IgG glycosylation patterns	MGAT3	22	39835082	rs5750828	0.995243	1
4	rs5750829	IgG glycosylation patterns	MGAT3			rs5750829	1	1
4	rs5750829	IgG glycosylation patterns	MGAT3	22	39840827	rs5750830	0.949718	0.984905
4	rs5750829	IgG glycosylation patterns	MGAT3	22	39837919	rs5757673	0.988069	1
4	rs5750829	IgG glycosylation patterns	MGAT3	22	39838891	rs5757675	0.997616	1
4	rs5750829	IgG glycosylation patterns	MGAT3	22	39837471	rs6001594	0.988069	1
4	rs5750829	IgG glycosylation patterns	MGAT3	22	39839292	rs6001595	0.985657	0.995157
4	rs5750829	IgG glycosylation patterns	MGAT3	22	39842164	rs7364148	0.94247	0.979802
4	rs5750829	IgG glycosylation patterns	MGAT3	22	39839669	rs8138462	0.997616	1
4	rs5750829	IgG glycosylation patterns	MGAT3	22	39838002	rs9611176	0.997612	1
4	rs9306335	IgG glycosylation patterns	MGAT3	22	39845897	rs1005522	0.931062	1
4	rs9306335	IgG glycosylation patterns	MGAT3	22	39840827	rs5750830	0.987671	0.99011
4	rs9306335	IgG glycosylation patterns	MGAT3	22	39843090	rs5750833	0.990157	0.995048
4	rs9306335	IgG glycosylation patterns	MGAT3	22	39838891	rs5757675	0.945048	0.98483
4	rs9306335	IgG glycosylation patterns	MGAT3	22	39843408	rs5757678	0.995085	1
4	rs9306335	IgG glycosylation patterns	MGAT3	22	39844792	rs5757680	0.997537	1
4	rs9306335	IgG glycosylation patterns	MGAT3	22	39845546	rs5757681	0.997531	1
4	rs9306335	IgG glycosylation patterns	MGAT3	22	39848258	rs5757682	0.985166	0.990053
4	rs9306335	IgG glycosylation patterns	MGAT3	22	39839292	rs6001595	0.956541	0.984937
4	rs9306335	IgG glycosylation patterns	MGAT3	22	39842164	rs7364148	1	1
4	rs9306335	IgG glycosylation patterns	MGAT3	22	39844573	rs8136980	0.987796	1
4	rs9306335	IgG glycosylation patterns	MGAT3	22	39844349	rs8137426	1	1
4	rs9306335	IgG glycosylation patterns	MGAT3	22	39839669	rs8138462	0.945048	0.98483
4	rs9306335	IgG glycosylation patterns	MGAT3			rs9306335	1	1
4	rs73167342	IgG glycosylation patterns	MGAT3	22	39836085	rs10636631	0.985742	1
4	rs73167342	IgG glycosylation patterns	MGAT3	22	39836971	rs10644269	0.983369	1
4	rs73167342	IgG glycosylation patterns	MGAT3	22	39831985	rs1972280	0.980939	0.985627
4	rs73167342	IgG glycosylation patterns	MGAT3	22	39837624	rs2899318	0.983369	1
4	rs73167342	IgG glycosylation patterns	MGAT3	22	39833436	rs4821896	0.985713	0.995177
4	rs73167342	IgG glycosylation patterns	MGAT3	22	39835586	rs4821897	0.985742	1
4	rs73167342	IgG glycosylation patterns	MGAT3	22	39838351	rs4821898	0.983369	1
4	rs73167342	IgG glycosylation patterns	MGAT3	22	39829972	rs5750823	0.980939	0.985627
4	rs73167342	IgG glycosylation patterns	MGAT3	22	39831277	rs5750825	0.980935	0.990353
4	rs73167342	IgG glycosylation patterns	MGAT3	22	39835082	rs5750828	1	1
4	rs73167342	IgG glycosylation patterns	MGAT3	22	39838017	rs5750829	0.995243	1
4	rs73167342	IgG glycosylation patterns	MGAT3	22	39837919	rs5757673	0.983369	1
4	rs73167342	IgG glycosylation patterns	MGAT3	22	39838891	rs5757675	0.992858	0.995225
4	rs73167342	IgG glycosylation patterns	MGAT3	22	39837471	rs6001594	0.983369	1
4	rs73167342	IgG glycosylation patterns	MGAT3	22	39838002	rs9611176	0.992866	1
4	rs10644269	IgG glycosylation patterns	MGAT3	22	39836085	rs10636631	0.997593	1
4	rs10644269	IgG glycosylation patterns	MGAT3			rs10644269	1	1
4	rs10644269	IgG glycosylation patterns	MGAT3	22	39831985	rs1972280	0.988069	1
4	rs10644269	IgG glycosylation patterns	MGAT3	22	39837624	rs2899318	1	1
4	rs10644269	IgG glycosylation patterns	MGAT3	22	39833436	rs4821896	0.99281	1
4	rs10644269	IgG glycosylation patterns	MGAT3	22	39835586	rs4821897	0.997593	1
4	rs10644269	IgG glycosylation patterns	MGAT3	22	39838351	rs4821898	1	1
4	rs10644269	IgG glycosylation patterns	MGAT3	22	39835082	rs5750828	0.983369	1
4	rs10644269	IgG glycosylation patterns	MGAT3	22	39838017	rs5750829	0.988069	1
4	rs10644269	IgG glycosylation patterns	MGAT3	22	39840827	rs5750830	0.961289	0.985011
4	rs10644269	IgG glycosylation patterns	MGAT3	22	39837919	rs5757673	1	1
4	rs10644269	IgG glycosylation patterns	MGAT3	22	39838891	rs5757675	0.985714	1
4	rs10644269	IgG glycosylation patterns	MGAT3	22	39837471	rs6001594	1	1
4	rs10644269	IgG glycosylation patterns	MGAT3	22	39839292	rs6001595	0.997593	1
4	rs10644269	IgG glycosylation patterns	MGAT3	22	39839669	rs8138462	0.985714	1
4	rs10644269	IgG glycosylation patterns	MGAT3	22	39838002	rs9611176	0.990434	1
4	rs4821898	IgG glycosylation patterns	MGAT3	22	39836085	rs10636631	0.997593	1
4	rs4821898	IgG glycosylation patterns	MGAT3	22	39836971	rs10644269	1	1
4	rs4821898	IgG glycosylation patterns	MGAT3	22	39837624	rs2899318	1	1
4	rs4821898	IgG glycosylation patterns	MGAT3	22	39833436	rs4821896	0.99281	1
4	rs4821898	IgG glycosylation patterns	MGAT3	22	39835586	rs4821897	0.997593	1
4	rs4821898	IgG glycosylation patterns	MGAT3			rs4821898	1	1
4	rs4821898	IgG glycosylation patterns	MGAT3	22	39835082	rs5750828	0.983369	1
4	rs4821898	IgG glycosylation patterns	MGAT3	22	39838017	rs5750829	0.988069	1
4	rs4821898	IgG glycosylation patterns	MGAT3	22	39840827	rs5750830	0.961289	0.985011
4	rs4821898	IgG glycosylation patterns	MGAT3	22	39843090	rs5750833	0.944227	0.965149
4	rs4821898	IgG glycosylation patterns	MGAT3	22	39837919	rs5757673	1	1
4	rs4821898	IgG glycosylation patterns	MGAT3	22	39838891	rs5757675	0.985714	1
4	rs4821898	IgG glycosylation patterns	MGAT3	22	39837471	rs6001594	1	1
4	rs4821898	IgG glycosylation patterns	MGAT3	22	39839292	rs6001595	0.997593	1
4	rs4821898	IgG glycosylation patterns	MGAT3	22	39842164	rs7364148	0.953988	0.979944
4	rs4821898	IgG glycosylation patterns	MGAT3	22	39839669	rs8138462	0.985714	1
4	rs4821898	IgG glycosylation patterns	MGAT3	22	39838002	rs9611176	0.990434	1
4	rs7286917	IgG glycosylation patterns	MGAT3	22	39860129	rs2008174	0.966432	0.995
4	rs7286917	IgG glycosylation patterns	MGAT3	22	39858195	rs2413592	0.958256	0.960612
4	rs7286917	IgG glycosylation patterns	MGAT3	22	39860588	rs3959642	0.987774	0.995063
4	rs7286917	IgG glycosylation patterns	MGAT3			rs7286917	1	1
4	rs7286917	IgG glycosylation patterns	MGAT3	22	39856355	rs738285	0.955605	0.96509
4	rs7286917	IgG glycosylation patterns	MGAT3	22	39855882	rs738289	0.963032	0.970184
4	rs7286917	IgG glycosylation patterns	MGAT3	22	39859168	rs909674	0.980565	0.995042
