# Supplementary material for: Unraveling ADHD: genes, co-occurring traits, and developmental dynamics
Source: Life Sci Alliance. 2025 Feb 25;8(5):e202403029. doi: 10.26508/lsa.202403029 (PMC11861640; doi:10.26508/lsa.202403029)
Supplement: Supplementary file 12 [file LSA-2024-03029_TableS12.xlsx]

## Sheet: Table S12
Supplementary Table S12. eQTL-gene-trait associations from Multimorbid3D using causal ADHD genes in fetal cortical tissue
level	snp	trait	gene	chromq	posq	rsidq	corr	dprime
0	rs10902223	Intraocular pressure	PIDD1			rs10902223	1	1
0	rs10902223	Intraocular pressure	PIDD1	11	820753	rs61876744	0.948579	0.995753
0	rs10902223	Intraocular pressure	PIDD1	11	817285	rs6597978	0.917593	0.919439
0	rs10902223	Intraocular pressure	PIDD1	11	822621	rs7942159	0.958455	1
0	rs10902223	Keratoconus	PIDD1			rs10902223	1	1
0	rs10902223	Keratoconus	PIDD1	11	820753	rs61876744	0.948579	0.995753
0	rs10902223	Keratoconus	PIDD1	11	817285	rs6597978	0.917593	0.919439
0	rs10902223	Keratoconus	PIDD1	11	822621	rs7942159	0.958455	1
0	rs4963153	Intraocular pressure	PIDD1			rs4963153	1	1
0	rs4963156	Intraocular pressure	PIDD1			rs4963156	1	1
0	rs4963156	Intraocular pressure	PIDD1	11	784339	rs7104929	0.969834	0.979652
0	rs112984125	Attention deficit hyperactivity disorder	ST3GAL3			rs112984125	1	1
0	rs11420276	Attention deficit hyperactivity disorder	ST3GAL3	1	44183922	rs112361411	0.995186	1
0	rs11420276	Attention deficit hyperactivity disorder	ST3GAL3	1	44186811	rs11810109	0.995186	1
0	rs11420276	Attention deficit hyperactivity disorder	ST3GAL3	1	44188464	rs12410155	0.995186	1
0	rs11420276	Attention deficit hyperactivity disorder	ST3GAL3	1	44188718	rs12410444	0.995186	1
0	rs11420276	Attention deficit hyperactivity disorder	ST3GAL3	1	44182243	rs17531412	0.995186	1
0	rs12223324	Fuchs's corneal dystrophy	PIDD1			rs12223324	1	1
0	rs12223324	Fuchs's corneal dystrophy	PIDD1	11	772489	rs12224894	0.971966	0.991768
0	rs12223324	Fuchs's corneal dystrophy	PIDD1	11	771715	rs3934992	0.950635	1
0	rs12223324	Fuchs's corneal dystrophy	PIDD1	11	771033	rs7930569	0.995982	1
0	rs12223324	Fuchs's corneal dystrophy	PIDD1	11	770006	rs7940065	0.995982	1
0	rs12223324	Fuchs's corneal dystrophy	PIDD1	11	775274	rs7942564	0.997989	1
0	rs12223324	Fuchs's corneal dystrophy	PIDD1	11	775422	rs7948070	0.997989	1
0	rs12223324	Fuchs's corneal dystrophy	PIDD1	11	775650	rs7948539	0.98797	0.995947
0	rs12223324	Fuchs's corneal dystrophy	PIDD1	11	774567	rs7951926	0.989978	1
0	rs12223324	Fuchs's corneal dystrophy	PIDD1	11	774607	rs7952569	0.997989	1
0	rs7117921	Keratoconus	PIDD1	11	802378	rs10902221	0.906302	0.991275
0	rs7117921	Keratoconus	PIDD1	11	803016	rs6597981	0.913603	0.991345
0	rs7117921	Keratoconus	PIDD1	11	804211	rs7104785	0.904486	0.991258
0	rs7117921	Keratoconus	PIDD1			rs7117921	1	1
0	rs7117921	Keratoconus	PIDD1	11	800484	rs7121646	1	1
0	rs7117921	Keratoconus	PIDD1	11	801775	rs7479183	0.908996	0.978534
0	rs7117921	Keratoconus	PIDD1	11	805418	rs7484068	0.908474	0.995629
0	rs7117921	Keratoconus	PIDD1	11	805233	rs7484123	0.906302	0.991275
0	rs112361411	Attention deficit hyperactivity disorder (MTAG)	ST3GAL3			rs112361411	1	1
0	rs112361411	Attention deficit hyperactivity disorder (MTAG)	ST3GAL3	1	44186811	rs11810109	1	1
0	rs112361411	Attention deficit hyperactivity disorder (MTAG)	ST3GAL3	1	44188464	rs12410155	1	1
0	rs112361411	Attention deficit hyperactivity disorder (MTAG)	ST3GAL3	1	44188718	rs12410444	1	1
0	rs112361411	Attention deficit hyperactivity disorder (MTAG)	ST3GAL3	1	44182243	rs17531412	1	1
0	rs12410155	Attention deficit hyperactivity disorder (MTAG)	ST3GAL3	1	44183922	rs112361411	1	1
0	rs12410155	Attention deficit hyperactivity disorder (MTAG)	ST3GAL3	1	44186811	rs11810109	1	1
0	rs12410155	Attention deficit hyperactivity disorder (MTAG)	ST3GAL3			rs12410155	1	1
0	rs12410155	Attention deficit hyperactivity disorder (MTAG)	ST3GAL3	1	44188718	rs12410444	1	1
0	rs12410155	Attention deficit hyperactivity disorder (MTAG)	ST3GAL3	1	44189310	rs58097850	1	1
0	rs3791033	ADHD vs autism spectrum disorder (ordinary least squares (OLS))	ST3GAL3			rs3791033	1	1
0	rs12410444	Major depressive disorder vs ADHD (ordinary least squares (OLS))	ST3GAL3	1	44183922	rs112361411	1	1
0	rs12410444	Major depressive disorder vs ADHD (ordinary least squares (OLS))	ST3GAL3	1	44186811	rs11810109	1	1
0	rs12410444	Major depressive disorder vs ADHD (ordinary least squares (OLS))	ST3GAL3	1	44188464	rs12410155	1	1
0	rs12410444	Major depressive disorder vs ADHD (ordinary least squares (OLS))	ST3GAL3			rs12410444	1	1
0	rs12410444	Major depressive disorder vs ADHD (ordinary least squares (OLS))	ST3GAL3	1	44189310	rs58097850	1	1
1	rs2926702	Non-small cell lung cancer	PPFIA2	8	71166016	rs2926705	0.902795	1
1	rs2926702	Non-small cell lung cancer	PPFIA2	8	71167611	rs2958368	0.902795	1
1	rs546724	Lymphocyte counts	PPFIA1	11	70141689	rs113180277	0.995634	1
1	rs546724	Lymphocyte counts	PPFIA1			rs546724	1	1
1	rs546724	Lymphocyte counts	PPFIA1	11	70141164	rs61887401	1	1
1	rs546724	Lymphocyte counts	PPFIA1	11	70143068	rs693315	0.991258	0.995605
1	rs113180277	Lymphocyte counts	PPFIA1			rs113180277	1	1
1	rs113180277	Lymphocyte counts	PPFIA1	11	70140741	rs546724	0.995634	1
1	rs113180277	Lymphocyte counts	PPFIA1	11	70141164	rs61887401	0.995634	1
1	rs113180277	Lymphocyte counts	PPFIA1	11	70143068	rs693315	0.986855	0.986855
2	rs1800693	Primary biliary cholangitis	TNFRSF1A			rs1800693	1	1
2	rs1800693	Primary biliary cholangitis	TNFRSF1A	12	6441347	rs4149587	0.943035	0.954632
2	rs4149576	Primary biliary cholangitis	TNFRSF1A	12	6446776	rs1860545	0.947078	0.950942
2	rs4149576	Primary biliary cholangitis	TNFRSF1A	12	6453510	rs35558398	0.96228	1
2	rs4149576	Primary biliary cholangitis	TNFRSF1A	12	6452467	rs4149569	0.987841	0.995903
2	rs4149576	Primary biliary cholangitis	TNFRSF1A			rs4149576	1	1
2	rs4149576	Primary biliary cholangitis	TNFRSF1A	12	6446989	rs4149580	0.973789	1
2	rs4149576	Primary biliary cholangitis	TNFRSF1A	12	6446984	rs4149581	0.973789	1
2	rs4149576	Primary biliary cholangitis	TNFRSF1A	12	6450944	rs767455	0.985831	0.995896
2	rs1471356	Radiation response	CTNNA1			rs1471356	1	1
2	rs2290854	Breast Cancer in BRCA1 mutation carriers	MDM4	1	204515862	rs2290855	0.990751	1
2	rs2290854	Breast Cancer in BRCA1 mutation carriers	MDM4	1	204512099	rs4252717	0.990751	1
2	rs2290854	Breast Cancer in BRCA1 mutation carriers	MDM4	1	204517096	rs4252736	0.990751	1
2	rs2239612	Esophageal cancer (squamous cell)	ST6GAL1	3	186792291	rs12636803	0.995084	1
2	rs2239612	Esophageal cancer (squamous cell)	ST6GAL1	3	186795639	rs1801380	1	1
2	rs2239612	Esophageal cancer (squamous cell)	ST6GAL1			rs2239612	1	1
2	rs2239612	Esophageal cancer (squamous cell)	ST6GAL1	3	186797614	rs4686453	0.980841	1
2	rs2239612	Esophageal cancer (squamous cell)	ST6GAL1	3	186796052	rs7559	0.95815	1
2	rs2239612	Esophageal cancer (squamous cell)	ST6GAL1	3	186794731	rs9875078	0.995121	1
2	rs2239612	Esophageal cancer (squamous cell)	ST6GAL1	3	186794732	rs9875079	0.995121	1
3	rs3761847	Rheumatoid arthritis	TRAF1	9	123693078	rs10739578	0.997974	1
3	rs3761847	Rheumatoid arthritis	TRAF1	9	123692939	rs10760127	0.997974	1
3	rs3761847	Rheumatoid arthritis	TRAF1	9	123687904	rs1930782	1	1
3	rs3761847	Rheumatoid arthritis	TRAF1	9	123691236	rs1930785	0.981768	0.991791
3	rs3761847	Rheumatoid arthritis	TRAF1	9	123689596	rs3761846	0.995943	0.995943
3	rs3761847	Rheumatoid arthritis	TRAF1			rs3761847	1	1
3	rs881375	Rheumatoid arthritis	TRAF1	9	123653476	rs10117059	1	1
3	rs881375	Rheumatoid arthritis	TRAF1	9	123647914	rs10760121	0.99569	0.99569
3	rs881375	Rheumatoid arthritis	TRAF1	9	123650532	rs10760122	1	1
3	rs881375	Rheumatoid arthritis	TRAF1	9	123650533	rs10760123	1	1
3	rs881375	Rheumatoid arthritis	TRAF1	9	123650472	rs10818483	1	1
3	rs881375	Rheumatoid arthritis	TRAF1	9	123657501	rs1468671	0.995694	1
3	rs881375	Rheumatoid arthritis	TRAF1	9	123650981	rs2270231	1	1
3	rs881375	Rheumatoid arthritis	TRAF1	9	123652379	rs6478484	0.99569	0.99569
3	rs881375	Rheumatoid arthritis	TRAF1	9	123655328	rs6478486	0.997846	1
3	rs881375	Rheumatoid arthritis	TRAF1	9	123656326	rs7037140	0.995694	1
3	rs881375	Rheumatoid arthritis	TRAF1	9	123650326	rs7868822	0.997846	1
3	rs881375	Rheumatoid arthritis	TRAF1			rs881375	1	1
3	rs10985070	Rheumatoid arthritis	TRAF1			rs10985070	1	1
3	rs10985070	Rheumatoid arthritis	TRAF1	9	123640229	rs11794516	0.975746	0.9797
3	rs10985070	Rheumatoid arthritis	TRAF1	9	123639263	rs73541868	0.99596	1
3	rs2072438	Rheumatoid arthritis	TRAF1	9	123648084	rs10818482	0.98389	0.995905
3	rs2072438	Rheumatoid arthritis	TRAF1			rs2072438	1	1
3	rs2269060	Rheumatoid arthritis	TRAF1	9	123680067	rs10118357	0.985928	1
3	rs2269060	Rheumatoid arthritis	TRAF1	9	123685091	rs1014530	1	1
3	rs2269060	Rheumatoid arthritis	TRAF1	9	123687904	rs1930782	1	1
3	rs2269060	Rheumatoid arthritis	TRAF1			rs2269060	1	1
3	rs2269060	Rheumatoid arthritis	TRAF1	9	123683981	rs7021049	0.987923	1
3	rs2269060	Rheumatoid arthritis	TRAF1	9	123683999	rs7037195	1	1
3	rs2269060	Rheumatoid arthritis (ACPA-positive)	TRAF1	9	123680067	rs10118357	0.985928	1
3	rs2269060	Rheumatoid arthritis (ACPA-positive)	TRAF1	9	123685091	rs1014530	1	1
3	rs2269060	Rheumatoid arthritis (ACPA-positive)	TRAF1	9	123687904	rs1930782	1	1
3	rs2269060	Rheumatoid arthritis (ACPA-positive)	TRAF1			rs2269060	1	1
3	rs2269060	Rheumatoid arthritis (ACPA-positive)	TRAF1	9	123683981	rs7021049	0.987923	1
3	rs2269060	Rheumatoid arthritis (ACPA-positive)	TRAF1	9	123683999	rs7037195	1	1
3	rs2900180	Rheumatoid arthritis	TRAF1	9	123704137	rs2416807	0.997843	1
3	rs2900180	Rheumatoid arthritis	TRAF1			rs2900180	1	1
3	rs2900180	Rheumatoid arthritis	TRAF1	9	123708285	rs34823362	0.978672	0.99563
3	rs2900180	Rheumatoid arthritis	TRAF1	9	123705303	rs4837804	0.997843	1
3	rs2900180	Rheumatoid arthritis	TRAF1	9	123704555	rs57242129	0.995685	0.995685
3	rs2900180	Rheumatoid arthritis	TRAF1	9	123706146	rs6478492	1	1
3	rs2900180	Rheumatoid arthritis	TRAF1	9	123705944	rs7039505	1	1
3	rs10435844	Rheumatoid arthritis	TRAF1	9	123668032	rs10435843	1	1
3	rs10435844	Rheumatoid arthritis	TRAF1			rs10435844	1	1
3	rs10435844	Rheumatoid arthritis	TRAF1	9	123667815	rs10818485	1	1
3	rs10435844	Rheumatoid arthritis	TRAF1	9	123671088	rs10985087	1	1
3	rs10435844	Rheumatoid arthritis	TRAF1	9	123671519	rs2239657	1	1
3	rs10435844	Rheumatoid arthritis	TRAF1	9	123671836	rs2239658	1	1
3	rs10435844	Rheumatoid arthritis	TRAF1	9	123666776	rs2241003	0.972515	1
3	rs10435844	Rheumatoid arthritis	TRAF1	9	123668325	rs4837799	0.99568	0.99568
3	rs10435844	Rheumatoid arthritis	TRAF1	9	123672776	rs6478487	0.997843	1
3	rs10435844	Rheumatoid arthritis	TRAF1	9	123669495	rs7848332	1	1
3	rs10435844	Rheumatoid arthritis	TRAF1	9	123664122	rs7859805	1	1
3	rs10435844	Rheumatoid arthritis	TRAF1	9	123670504	rs7866003	1	1
3	rs4406737	Chronic lymphocytic leukemia	FAS	10	90760619	rs1926192	0.990009	1
3	rs4406737	Chronic lymphocytic leukemia	FAS	10	90760605	rs1926193	0.990009	1
3	rs4406737	Chronic lymphocytic leukemia	FAS	10	90760317	rs1926194	0.990009	1
3	rs4406737	Chronic lymphocytic leukemia	FAS	10	90759612	rs2147420	1	1
3	rs4406737	Chronic lymphocytic leukemia	FAS	10	90759771	rs2148287	1	1
3	rs4406737	Chronic lymphocytic leukemia	FAS	10	90760106	rs2182408	1	1
3	rs4406737	Chronic lymphocytic leukemia	FAS	10	90760661	rs4244983	0.990009	1
3	rs4406737	Chronic lymphocytic leukemia	FAS			rs4406737	1	1
3	rs4406737	Chronic lymphocytic leukemia	FAS	10	90760011	rs4406738	1	1
3	rs4406737	Chronic lymphocytic leukemia	FAS	10	90762375	rs7069750	0.990009	1
3	rs4406737	Chronic lymphocytic leukemia	FAS	10	90760668	rs9658720	0.990009	1
3	rs1800682	Chronic lymphocytic leukemia	FAS	10	90753037	rs10887877	0.924331	0.995667
3	rs1800682	Chronic lymphocytic leukemia	FAS	10	90751515	rs1324551	0.924331	0.995667
3	rs1800682	Chronic lymphocytic leukemia	FAS			rs1800682	1	1
3	rs1800682	Chronic lymphocytic leukemia	FAS	10	90753757	rs1926195	0.922481	0.995659
3	rs1800682	Chronic lymphocytic leukemia	FAS	10	90753747	rs1926196	0.924331	0.995667
3	rs1800682	Chronic lymphocytic leukemia	FAS	10	90748625	rs1926197	0.997975	1
3	rs1800682	Chronic lymphocytic leukemia	FAS	10	90746659	rs1926199	0.997975	1
3	rs1800682	Chronic lymphocytic leukemia	FAS	10	90746532	rs1926200	0.997975	1
3	rs1800682	Chronic lymphocytic leukemia	FAS	10	90746359	rs1926201	0.991895	0.991895
3	rs1800682	Chronic lymphocytic leukemia	FAS	10	90752615	rs3824729	0.924331	0.995667
3	rs1800682	Chronic lymphocytic leukemia	FAS	10	90753548	rs5786849	0.924331	0.995667
3	rs1800682	Chronic lymphocytic leukemia	FAS	10	90752017	rs6586163	0.922481	0.995659
3	rs1800682	Chronic lymphocytic leukemia	FAS	10	90752030	rs6586164	0.922481	0.995659
3	rs1800682	Chronic lymphocytic leukemia	FAS	10	90754908	rs7069061	0.924331	0.995667
3	rs1800682	Chronic lymphocytic leukemia	FAS	10	90754952	rs7072828	0.922163	0.991351
3	rs1800682	Chronic lymphocytic leukemia	FAS	10	90753259	rs7097572	0.924331	0.995667
3	rs1800682	Chronic lymphocytic leukemia	FAS	10	90747446	rs7914490	0.997975	1
3	rs6586163	Chronic lymphocytic leukemia	FAS	10	90753037	rs10887877	0.998006	1
3	rs6586163	Chronic lymphocytic leukemia	FAS	10	90751515	rs1324551	0.998006	1
3	rs6586163	Chronic lymphocytic leukemia	FAS	10	90749962	rs1800682	0.922481	0.995659
3	rs6586163	Chronic lymphocytic leukemia	FAS	10	90753757	rs1926195	0.996009	0.996009
3	rs6586163	Chronic lymphocytic leukemia	FAS	10	90753747	rs1926196	0.998006	1
3	rs6586163	Chronic lymphocytic leukemia	FAS	10	90748625	rs1926197	0.920603	0.995649
3	rs6586163	Chronic lymphocytic leukemia	FAS	10	90752615	rs3824729	0.998006	1
3	rs6586163	Chronic lymphocytic leukemia	FAS	10	90753548	rs5786849	0.998006	1
3	rs6586163	Chronic lymphocytic leukemia	FAS			rs6586163	1	1
3	rs6586163	Chronic lymphocytic leukemia	FAS	10	90752030	rs6586164	1	1
3	rs6586163	Chronic lymphocytic leukemia	FAS	10	90755055	rs6586165	0.998006	1
3	rs6586163	Chronic lymphocytic leukemia	FAS	10	90756064	rs6586166	0.996016	1
3	rs6586163	Chronic lymphocytic leukemia	FAS	10	90756145	rs6586167	0.996016	1
3	rs6586163	Chronic lymphocytic leukemia	FAS	10	90754908	rs7069061	0.998006	1
3	rs6586163	Chronic lymphocytic leukemia	FAS	10	90754952	rs7072828	0.996016	1
3	rs6586163	Chronic lymphocytic leukemia	FAS	10	90753259	rs7097572	0.998006	1
3	rs6586163	Chronic lymphocytic leukemia	FAS	10	90747446	rs7914490	0.920603	0.995649
3	rs66993681	TPE interval (resting)	STRN	2	37123382	rs2003585	0.926388	0.939396
3	rs66993681	TPE interval (resting)	STRN	2	37122551	rs2717493	0.928361	0.939523
3	rs3770774	TPE interval (resting)	STRN	2	37189295	rs3845780	0.99602	0.99602
3	rs199505	Depressed affect	MAPT	17	44861002	rs199504	0.991325	1
3	rs34186148	Depressed affect	MAPT	17	43856457	rs35076622	0.997887	1
3	rs8067056	Depressed affect	MAPT			rs8067056	1	1
3	rs17834032	Cortical surface area	DAAM1	14	59826702	rs11626926	0.998007	1
3	rs17834032	Cortical surface area	DAAM1			rs17834032	1	1
3	rs17834032	Cortical surface area	DAAM1	14	59827026	rs35600444	0.998007	1
3	rs17834032	Cortical surface area	DAAM1	14	59831278	rs5809028	1	1
3	rs7141150	Cortical surface area	DAAM1	14	59859079	rs10873115	0.998007	1
3	rs7141150	Cortical surface area	DAAM1	14	59865235	rs12587163	0.920182	0.923862
3	rs7141150	Cortical surface area	DAAM1	14	59861203	rs4127824	0.948846	0.983481
3	rs62132522	Cortical surface area	STRN	2	37075012	rs1861435	0.959595	0.967387
3	rs62132522	Cortical surface area	STRN			rs62132522	1	1
3	rs11695609	Cortical surface area	STRN	2	37176212	rs11124555	0.996025	1
3	rs10760126	Rheumatoid arthritis (ACPA-positive)	TRAF1	9	123660585	rs10760124	1	1
3	rs10760126	Rheumatoid arthritis (ACPA-positive)	TRAF1	9	123662589	rs10760125	1	1
3	rs10760126	Rheumatoid arthritis (ACPA-positive)	TRAF1			rs10760126	1	1
3	rs10760126	Rheumatoid arthritis (ACPA-positive)	TRAF1	9	123658848	rs10985080	1	1
3	rs10760126	Rheumatoid arthritis (ACPA-positive)	TRAF1	9	123658982	rs2900179	1	1
3	rs10760126	Rheumatoid arthritis (ACPA-positive)	TRAF1	9	123665900	rs4836834	1	1
3	rs10760126	Rheumatoid arthritis (ACPA-positive)	TRAF1	9	123663472	rs71908609	0.997981	1
3	rs10760126	Rheumatoid arthritis (ACPA-positive)	TRAF1	9	123665018	rs9886724	1	1
3	rs10739580	Rheumatoid arthritis (ACPA-positive)	TRAF1	9	123694787	rs10739579	0.997843	1
3	rs10739580	Rheumatoid arthritis (ACPA-positive)	TRAF1			rs10739580	1	1
3	rs10739580	Rheumatoid arthritis (ACPA-positive)	TRAF1	9	123691468	rs1930786	0.991417	1
3	rs10739580	Rheumatoid arthritis (ACPA-positive)	TRAF1	9	123690291	rs2416806	0.995694	1
3	rs10739580	Rheumatoid arthritis (ACPA-positive)	TRAF1	9	123695469	rs35942002	1	1
3	rs10739580	Rheumatoid arthritis (ACPA-positive)	TRAF1	9	123690956	rs3761849	0.944174	1
3	rs10739580	Rheumatoid arthritis (ACPA-positive)	TRAF1	9	123691140	rs7028641	0.993552	1
3	rs10739580	Rheumatoid arthritis (ACPA-positive)	TRAF1	9	123694941	rs7031096	1	1
3	rs10739580	Rheumatoid arthritis (ACPA-positive)	TRAF1	9	123692867	rs7864019	0.997843	1
4	rs202629	Cannabis dependence symptom count	XRCC6	22	41853927	rs202637	0.936542	1
4	rs202629	Cannabis dependence symptom count	XRCC6	22	41846073	rs202658	0.982753	1
4	rs4822044	Cannabis dependence symptom count	XRCC6			rs4822044	1	1
4	rs5751150	Cannabis dependence symptom count	XRCC6	22	42150145	rs1534932	0.987443	0.993672
4	rs5751150	Cannabis dependence symptom count	XRCC6	22	42152265	rs2050031	1	1
4	rs5751150	Cannabis dependence symptom count	XRCC6	22	42158203	rs2899347	0.984294	0.99364
4	rs5751150	Cannabis dependence symptom count	XRCC6			rs5751150	1	1
4	rs5751150	Cannabis dependence symptom count	XRCC6	22	42156560	rs5751153	0.993732	1
4	rs5751150	Cannabis dependence symptom count	XRCC6	22	42154131	rs5758458	1	1
4	rs5751150	Cannabis dependence symptom count	XRCC6	22	42157080	rs5758459	0.993732	1
4	rs5751150	Cannabis dependence symptom count	XRCC6	22	42148466	rs715498	1	1
