# Supplementary material for: Unraveling ADHD: genes, co-occurring traits, and developmental dynamics
Source: Life Sci Alliance. 2025 Feb 25;8(5):e202403029. doi: 10.26508/lsa.202403029 (PMC11861640; doi:10.26508/lsa.202403029)
Supplement: Supplementary file 13 [file LSA-2024-03029_TableS13.xlsx]

## Sheet: Table S13
Supplementary Table S13. Output from Multimorbid3D using causal genes from adult and fetal cortical tissue - traits associated with ADHD in the liver.
Full trait names can be seen at https://github.com/Catriona-Miller/ADHD_Co-occurring_Traits
level	trait	trait_snps	eqtls_in_catalog	trait_eqtls	pval	adj_pval	sim_count	sim_pval	input genes
level1	Common traits (Other)	16	1	1	9.48356e-05	9.48356e-05	0	0.001	adult
level2	LDL cholesterol	317	15	3	2.94005e-06	4.70407e-05	0	0.001	adult
level2	Cholesterol, total	210	15	2	0.000160185	0.00256295	0	0.001	adult
level2	Total cholesterol levels	1313	15	5	7.97487e-08	1.27598e-06	0	0.001	adult
level2	C-reactive protein levels or LDL-cholesterol levels (pleiotropy)	21	15	1	0.00186553	0.0298484	0	0.001	adult
level2	C-reactive protein levels or total cholesterol levels (pleiotropy)	20	15	1	0.00177677	0.0284283	0	0.001	adult
level2	Low density lipoprotein cholesterol levels	1326	15	4	4.83903e-06	7.74245e-05	0	0.001	adult
level2	Blood protein levels	3396	15	4	0.000187266	0.00299626	0	0.001	adult
level2	N-glycan levels	20	15	1	0.00177677	0.0284283	0	0.001	adult
level2	Surgical necrotising enterocolitis in extremely premature birth	29	15	1	0.00257535	0.0412056	0	0.001	adult
level2	Urokinase plasminogen activator surface receptor levels	8	15	1	0.000711061	0.011377	0	0.001	adult
level3	HIV-1 control	46	84	2	0.000249928	0.0189945	0	0.001	adult
level3	Psoriatic arthritis	55	84	2	0.00035755	0.0271738	0	0.001	adult
level3	Chronic hepatitis B infection	17	84	3	8.05476e-08	6.12162e-06	0	0.001	adult
level3	Serum metabolite levels	614	84	5	1.52957e-05	0.00116247	0	0.001	adult
level3	Type 1 diabetes (age at diagnosis)	39	84	2	0.00017934	0.0136298	0	0.001	adult
level4	Cholesterol, total	210	283	5	3.1403e-05	0.00926388	0	0.001	adult
level4	LDL cholesterol	317	283	7	1.32965e-06	0.000392248	0	0.001	adult
level4	Idiopathic membranous nephropathy	21	283	6	1.12211e-12	3.31022e-10	0	0.001	adult
level4	Lipoprotein-associated phospholipase A2 activity and mass	19	283	3	4.43586e-06	0.00130858	0	0.001	adult
level4	Progranulin levels	4	283	2	1.67852e-05	0.00495164	0	0.001	adult
level4	LDL cholesterol levels	373	283	6	4.53559e-05	0.01338	0	0.001	adult
level4	Total cholesterol levels	1313	283	13	4.7656e-07	0.000140585	0	0.001	adult
level4	Serum metabolite levels (CMS)	132	283	4	7.90922e-05	0.0233322	0	0.001	adult
level4	Low density lipoprotein cholesterol levels	1326	283	11	1.87534e-05	0.00553226	0	0.001	adult
level4	Blood protein levels	3396	283	21	4.17339e-07	0.000123115	0	0.001	adult
level4	Itch intensity from mosquito bite adjusted by bite size	262	283	6	6.25246e-06	0.00184448	0	0.001	adult
level4	Medication use (salicylic acid and derivatives)	10	283	2	0.000125053	0.0368907	0	0.001	adult
level0	Hypertension risk in short sleep duration	3	23	1	0.000408925	0.0118588	0	0.001	fetal
level0	Intraocular pressure	726	23	3	0.000131792	0.00382196	7	0.008	fetal
level0	Fuchs's corneal dystrophy	8	23	1	0.00109011	0.0316132	2	0.003	fetal
level0	Keratoconus	39	23	2	1.31323e-05	0.000380837	2	0.003	fetal
level1	Lymphocyte counts	1252	2	2	5.50259e-05	5.50259e-05	2	0.003	fetal
level2	LDL cholesterol	317	34	3	3.76556e-05	0.0013556	19	0.02	fetal
level2	Cholesterol, total	210	34	2	0.000842605	0.0303338	13	0.014	fetal
level2	Vitiligo	89	34	2	0.000152674	0.00549627	10	0.011	fetal
level2	Total cholesterol levels	1313	34	5	6.53603e-06	0.000235297	32	0.033	fetal
level2	Serum alkaline phosphatase levels	1042	34	3	0.00121861	0.04387	16	0.017	fetal
level2	Low density lipoprotein cholesterol levels	1326	34	4	0.000145983	0.00525537	32	0.033	fetal
level2	Alzheimer's disease	161	34	2	0.000497611	0.017914	17	0.018	fetal
level3	Rheumatoid arthritis	380	66	3	0.000466899	0.0298815	27	0.028	fetal
level3	Thyroid cancer	34	66	2	8.3871e-05	0.00536775	72	0.073	fetal
level3	Post bronchodilator FEV1/FVC ratio in COPD	473	66	4	3.8311e-05	0.0024519	85	0.086	fetal
level4	Asthma	771	158	6	9.73566e-05	0.0133379	77	0.078	fetal
level4	Tenofovir clearance in HIV infection	73	158	4	7.66237e-07	0.000104974	44	0.045	fetal
level4	Feeling fed-up	60	158	3	2.65143e-05	0.00363246	14	0.015	fetal
