# Supplementary material for: Unraveling ADHD: genes, co-occurring traits, and developmental dynamics
Source: Life Sci Alliance. 2025 Feb 25;8(5):e202403029. doi: 10.26508/lsa.202403029 (PMC11861640; doi:10.26508/lsa.202403029)
Supplement: Supplementary file 15 [file LSA-2024-03029_TableS15.xlsx]

## Sheet: Table S15
Table S15. STROBE-MR checklist of recommended items to address in reports of Mendelian randomization studies1 2
Item No.	Section	Checklist item	Page No.	Relevant text from manuscript
1	TITLE and ABSTRACT	Indicate Mendelian randomization (MR) as the study’s design in the title and/or the abstract if that is a main purpose of the study	Abstract and introduction	We integrated gene expression data and spatial organisation (Hi-chromatin) data into a two-sample Mendelian Randomisation (2SMR) study for putatively causal genes for ADHD in fetal and adult cortical tissues.
	INTRODUCTION
2	Background	Explain the scientific background and rationale for the reported study. What is the exposure? Is a potential causal relationship between exposure and outcome plausible? Justify why MR is a helpful method to address the study question	Introduction	ADHD has a heritability of 74% with approximately a third of this heritability coming from common variants (e.g. single nucleotide polymorphisms [SNPs]) with small individual effect sizes (5). The most recent genome-wide association study (GWAS) identified 27 genetic loci associated with ADHD (6). Consistent with the co-occurrence of conditions with ADHD, GWAS have estimated that 84-98% of ADHD-a…
				To investigate causality of loci associated with ADHD from GWAS, two-sample Mendelian randomisation (2SMR) studies use summary-level exposure and outcome data using genetic variants as instrument variables (14,15). Whilst 2SMR is increasing in popularity (16,17), little work has been done on combining this method with network analyses. We have previously combined our network analysis with 2SMR to…
3	Objectives	State specific objectives clearly, including pre-specified causal hypotheses (if any). State that MR is a method that, under specific assumptions, intends to estimate causal effects	Introduction	Here we asked the question, can we identify causal ADHD genes by integrating them into analyses of fetal and adult brain-specific chromatin interactions (11,12) and eQTL data (10,13)? Doing so will enable an understanding of individual risk of developing ADHD and its co-occurring traits.
				To investigate causality of loci associated with ADHD from GWAS, two-sample Mendelian randomisation (2SMR) studies use summary-level exposure and outcome data using genetic variants as instrument variables (14,15)…
	METHODS
4	Study design and data sources	Present key elements of the study design early in the article. Consider including a table listing sources of data for all phases of the study. For each data source contributing to the analysis, describe the following:
	a)	Setting: Describe the study design and the underlying population, if possible. Describe the setting, locations, and relevant dates, including periods of recruitment, exposure, follow-up, and data collection, when available.		Fetal and adult cortical tissue gene regulatory networks created in a previous study were used for this analysis (fetal doi: 10.17608/k6.auckland.22565110, adult doi: 10.17608/k6.auckland.22564996, (18)). These used eQTL databases (10,13) and Hi-C chromatin libraries (11,12) to generate a list of spatial SNP-gene regulatory pairs.
				The 2017 iPSYCH ADHD GWAS was used as the outcome data (7) while all gene-eQTL pairings in the fetal or adult cortical tissue GRNs were used as the exposure data (18).
	b)	Participants: Give the eligibility criteria, and the sources and methods of selection of participants. Report the sample size, and whether any power or sample size calculations were carried out prior to the main analysis		Details provided in the GWAS (outcome) and fetal and adult gene regulatory network (exposures) papers listed in 4a.
	c)	Describe measurement, quality control and selection of genetic variants		Details provided in the GWAS (outcome) and fetal and adult gene regulatory network (exposures) papers listed in 4a.
	d)	For each exposure, outcome, and other relevant variables, describe methods of assessment and diagnostic criteria for diseases		Details provided in the GWAS (outcome) and fetal and adult gene regulatory network (exposures) papers listed in 4a.
	e)	Provide details of ethics committee approval and participant informed consent, if relevant		Details provided in the GWAS (outcome) and fetal and adult gene regulatory network (exposures) papers listed in 4a.
5	Assumptions	Explicitly state the three core IV assumptions for the main analysis (relevance, independence and exclusion restriction) as well assumptions for any additional or sensitivity analysis	Discussion section	However, this means that 2SMR requires the satisfaction of three key assumptions. The genetic variants (SNPs): 1) must be associated with the exposure data (e.g. fetal and adult GRNs), 2) must not be associated with any confounding factors; and 3) must not be associated with the outcome (e.g. ADHD) directly (36).
6	Statistical methods: main analysis	Describe statistical methods and statistics used
	a)	Describe how quantitative variables were handled in the analyses (i.e., scale, units, model)	n/a	n/a
	b)	Describe how genetic variants were handled in the analyses and, if applicable, how their weights were selected	Methods – Two Sample Mendelian Randomisation	The exposure data was filtered to remove all eQTLs with an exposure p-value >
				before being clumped to ensure all exposure instruments were independent (17). TwoSampleMR performs LD clumping using PLINK (17,19) with a clumping window of 10,000 kb and an r2 cutoff of 0.001. The outcome GWAS was downloaded from the IEU Open GWAS Project (20) within the TwoSampleMR package. Harmonisation of the exposure and outcome data ensured that the direction of any allele effects was the …
	c)	Describe the MR estimator (e.g. two-stage least squares, Wald ratio) and related statistics. Detail the included covariates and, in case of two-sample MR, whether the same covariate set was used for adjustment in the two samples	Methods – Two Sample Mendelian Randomisation	Genes with one eQTL pairing underwent 2SMR using the Wald test whereas genes with multiple eQTL pairings underwent 2SMR using MR Egger regression and inverse variance weighted methods (15). To correct for multiple tests, a Bonferroni correction was used (adjusted p-value < 0.05). Any genes with an adjusted p-value below this threshold were considered putative causal ADHD genes in fetal or adult c…
	d)	Explain how missing data were addressed	n/a	n/a
	e)	If applicable, indicate how multiple testing was addressed	Methods – Two Sample Mendelian Randomisation	To correct for multiple tests, a Bonferroni correction was used (adjusted p-value < 0.05). Any genes with an adjusted p-value below this threshold were considered putative causal ADHD genes in fetal or adult cortical tissue.
7	Assessment of assumptions	Describe any methods or prior knowledge used to assess the assumptions or justify their validity	Methods – Two Sample Mendelian Randomisation	The exposure data was filtered to remove all eQTLs with an exposure p-value > 1 x 10^-5. This satisfies the 2SMR assumption that the genetic instruments (i.e. eQTLs) must be associated with the exposure (i.e. gene expression). The exposure data was then clumped to ensure all exposure instruments were independent (17)
8	Sensitivity analyses and additional analyses	Describe any sensitivity analyses or additional analyses performed (e.g. comparison of effect estimates from different approaches, independent replication, bias analytic techniques, validation of instruments, simulations)	Methods – Two Sample Mendelian Randomisation	Genes with two or more eQTLs (i.e. instruments) underwent sensitivity analyses to test for horizontal pleiotropy. A Cochrane Q test was performed using TwoSampleMR’s mr_heterogeneity() function and all genes with significant heterogeneity (p-val < 0.05) were removed. Genes with significant horizontal pleiotropy were identified using TwoSampleMR’s mr_pleiotropy_test() function. Genes (i.e. exposur…
9	Software and pre-registration
	a)	Name statistical software and package(s), including version and settings used	Methods – Two Sample Mendelian Randomisation	A 2SMR study was completed using the TwoSampleMR R package (https://github.com/MRCIEU/TwoSampleMR/, version 0.5.6) (17) to identify genes putatively causal for ADHD within the fetal and adult cortical tissue GRNs.
			Data Availability	All visualisations and data analysis were performed in R (version 4.2.0) through R studio (version 2022.02.2). Supplementary table S15 lists the datasets and software that has been used in our analyses. All scripts are available on GitHub (https://github.com/Catriona-Miller/ADHD_Co-occurring_Traits).
	b)	State whether the study protocol and details were pre-registered (as well as when and where)	-	-
	RESULTS
10	Descriptive data
	a)	Report the numbers of individuals at each stage of included studies and reasons for exclusion. Consider use of a flow diagram		Details provided in the GWAS (outcome) and fetal and adult gene regulatory network (exposures) papers listed in 4a. This includes detailed study design information.
	b)	Report summary statistics for phenotypic exposure(s), outcome(s), and other relevant variables (e.g. means, SDs, proportions)		Details provided in the GWAS (outcome) and fetal and adult gene regulatory network (exposures) papers listed in 4a. This includes detailed study design information and statistics.
	c)	If the data sources include meta-analyses of previous studies, provide the assessments of heterogeneity across these studies	n/a	n/a
	d)	For two-sample MR:		Details provided in the GWAS (outcome) and fetal and adult gene regulatory network (exposures) papers listed in 4a. This includes detailed study design information and statistics.
		i. Provide justification of the similarity of the genetic variant-exposure associations between the exposure and outcome samples
		ii. Provide information on the number of individuals who overlap between the exposure and outcome studies
11	Main results
	a)	Report the associations between genetic variant and exposure, and between genetic variant and outcome, preferably on an interpretable scale	Results	Figure 1, Table S1
	b)	Report MR estimates of the relationship between exposure and outcome, and the measures of uncertainty from the MR analysis, on an interpretable scale, such as odds ratio or relative risk per SD difference	Results	Figure 1, Table S1
	c)	If relevant, consider translating estimates of relative risk into absolute risk for a meaningful time period	n/a	n/a
	d)	Consider plots to visualize results (e.g. forest plot, scatterplot of associations between genetic variants and outcome versus between genetic variants and exposure)	Results	Figure 1
12	Assessment of assumptions
	a)	Report the assessment of the validity of the assumptions	Methods – Two Sample Mendelian Randomisation and Discussion sections	However, this means that 2SMR requires the satisfaction of three key assumptions. The genetic variants (SNPs): 1) must be associated with the exposure data (e.g. fetal and adult GRNs), 2) must not be associated with any confounding factors; and 3) must not be associated with the outcome (e.g. ADHD) directly (36). Therefore, we refer to our identified genes as putatively causal for ADHD until empi…
				The exposure data was filtered to remove all eQTLs with an exposure p-value > 1x10^-5. This satisfies the 2SMR assumption that the genetic instruments (i.e. eQTLs) must be associated with the exposure (i.e. gene expression). The exposure data was then clumped to ensure all exposure instruments were independent (17).
	b)	Report any additional statistics (e.g., assessments of heterogeneity across genetic variants, such as I2, Q statistic or E-value)	-	-
13	Sensitivity analyses and additional analyses
	a)	Report any sensitivity analyses to assess the robustness of the main results to violations of the assumptions	Methods – Two Sample Mendelian Randomisation	Genes with two or more eQTLs (i.e. instruments) underwent sensitivity analyses to test for horizontal pleiotropy. A Cochrane Q test was performed using TwoSampleMR’s mr_heterogeneity() function and all genes with significant heterogeneity (p-val < 0.05) were removed. Genes with significant horizontal pleiotropy were identified using TwoSampleMR’s mr_pleiotropy_test() function. Genes (i.e. exposur…
			Data Availability	All scripts are available on GitHub (https://github.com/Catriona-Miller/ADHD_Co-occurring_Traits).
	b)	Report results from other sensitivity analyses or additional analyses	-	-
	c)	Report any assessment of direction of causal relationship (e.g., bidirectional MR)	Results - Two Sample Mendelian Randomisation identified causal ADHD genes within fetal and adult cortical tissues.	PIDD1 and TIE1 are putatively causal as the increased allelic fold change, from the 2SMR instrument SNP, results in an increased odds ratio (OR) for ADHD (PIDD1 OR 1.34 [1.19-1.51], TIE1 OR 1.32 [1.20-1.46]). Decreased allelic fold change of ST3GAL3 and PTPRF results in an increased OR for ADHD (PTPRF OR 1.91 [1.58-2.31]). Different instrument SNPs were identified for ST3GAL3 in the fetal and adu…
	d)	When relevant, report and compare with estimates from non-MR analyses	n/a	n/a
	e)	Consider additional plots to visualize results (e.g., leave-one-out analyses)	n/a	n/a
	DISCUSSION
14	Key results	Summarize key results with reference to study objectives	Beginning of discussion	Two-sample Mendelian Randomisation analysis identified four genes (i.e. ST3GAL3, PIDD1, and PTPRF in fetal cortical tissue; and ST3GAL3 and TIE1 in adult cortical tissue) as being putatively causal for ADHD. A de novo network analysis of the causal genes identified potential pathways linking them to biomarkers (e.g. lipoprotein (a) levels, lymphocyte counts (28–30)) and co-occurring traits (e.g. …
15	Limitations	Discuss limitations of the study, taking into account the validity of the IV assumptions, other sources of potential bias, and imprecision. Discuss both direction and magnitude of any potential bias and any efforts to address them	Discussion paragraph 1	However, this means that 2SMR requires the satisfaction of three key assumptions. The genetic variants (SNPs): 1) must be associated with the exposure data (e.g. fetal and adult GRNs), 2) must not be associated with any confounding factors; and 3) must not be associated with the outcome (e.g. ADHD) directly (36). The first assumption is satisfied by selecting all SNPs with an exposure p-value < 1…
16	Interpretation
	a)	Meaning: Give a cautious overall interpretation of results in the context of their limitations and in comparison with other studies	Throughout discussion section	-
	b)	Mechanism: Discuss underlying biological mechanisms that could drive a potential causal relationship between the investigated exposure and the outcome, and whether the gene-environment equivalence assumption is reasonable. Use causal language carefully, clarifying that IV estimates may provide causal effects only under certain assumptions	Throughout discussion section	By contrast, our current study identified four protein coding genes (i.e. ST3GAL3, PIDD1, and PTPRF in fetal cortical tissue; ST3GAL3 and TIE1 in adult cortical tissue) that are putatively causal for ADHD. We identified reductions in expression of ST3GAL3 as being associated with an increased risk of developing ADHD. Similarly, we demonstrated that an increase in ST3GAL3 expression due to a diffe…
				PIDD1 has been linked to ADHD through promotor methylation and increased expression of PIDD1 has been observed in brain tissues from individuals with ADHD (46). This is consistent with our 2SMR results which identified that an increase in PIDD1 expression resulted in an increased OR for ADHD.
				Analysing causal networks can inform on potential biomarkers for ADHD. For example, TIE1 and PTPRF were associated with lipoprotein (a) levels and lymphocyte counts, respectively, through their protein networks. TIE1, whilst linked with abstract thinking in ADHD, plays a role in vascular development and function, with overexpression potentially increasing the risk of neuroinflammation and destruc…
	c)	Clinical relevance: Discuss whether the results have clinical or public policy relevance, and to what extent they inform effect sizes of possible interventions	Throughout conclusion	The findings from our causal and associated analyses provide a greater understanding of the biological mechanisms linking ADHD with co-occurring traits and the time dependency of these interactions.
				Future work should look at providing functional evidence to confirm these hypotheses. Evidence could come from targeted CRISPR of our identified loci in pluripotent stem cells. After differentiating into neurons, transcriptional analysis would be done to show functional connections between the eQTLs and putatively causal genes. Targeting the genes as knockdowns in animal models and testing for tr…
				Results section Fig 1, Table S1
17	Generalizability	Discuss the generalizability of the study results (a) to other populations, (b) across other exposure periods/timings, and (c) across other levels of exposure	-	-
	OTHER INFORMATION
18	Funding	Describe sources of funding and the role of funders in the present study and, if applicable, sources of funding for the databases and original study or studies on which the present study is based	Acknowledgements	CM was funded by the University of Auckland Doctoral Scholarship. EG, SG and JOS are funded by the Dines Family Foundation.
19	Data and data sharing	Provide the data used to perform all analyses or report where and how the data can be accessed, and reference these sources in the article. Provide the statistical code needed to reproduce the results in the article, or report whether the code is publicly accessible and if so, where	Data availability	The multimorbid3D pipeline was created and ran in Python (version 3.8.8). All visualisations and data analysis were performed in R (version 4.2.0) through R studio (version 2022.02.2). Supplementary table S15 lists the datasets and software that has been used in our analyses. All scripts are available on GitHub (https://github.com/Catriona-Miller/ADHD_Co-occurring_Traits).
20	Conflicts of Interest	All authors should declare all potential conflicts of interest	Conflict of Interest	The authors have no competing interest to declare.
This checklist is copyrighted by the Equator Network under the Creative Commons Attribution 3.0 Unported (CC BY 3.0) license.
1	Skrivankova VW, Richmond RC, Woolf BAR, Yarmolinsky J, Davies NM, Swanson SA, et al. Strengthening the Reporting of Observational Studies in Epidemiology using Mendelian Randomization (STROBE-MR) Statement. JAMA. 2021;under review.
2	Skrivankova VW, Richmond RC, Woolf BAR, Davies NM, Swanson SA, VanderWeele TJ, et al. Strengthening the Reporting of Observational Studies in Epidemiology using Mendelian Randomisation (STROBE-MR): Explanation and Elaboration. BMJ. 2021;375:n2233.
